# Supplementary material for: IMAGE001: A new livestock multispecies SNP array to characterize genomic variation in European livestock gene bank collections
Source: Anim Genet. 2025 Sep 18;56(5):e70039. doi: 10.1111/age.70039 (PMC12445162; doi:10.1111/age.70039)
Supplement: Supplementary file 2 — Table S1. [file AGE-56-0-s001.xlsx]

## Sheet: Pig
IMAGE version	organism	cust_id	cust_chr	cust_pos	source	Description	probeset_id	Description_Paper	PorcineSNP60v2_15031945_C2 (public)
V1	pig	ALGA0088592	16	2685198	Priority_8738	Priority High Freq Populations	AX-116675639	Informatives	ALGA0088592
V1	pig	ALGA0008127	0	0	Priority_8738	Priority High Freq Populations	AX-116146446	Informatives	ALGA0008127
V1	pig	ALGA0010213	0	0	Priority_8738	Priority High Freq Populations	AX-116665481	Informatives	ALGA0010213
V1	pig	ALGA0017095	0	0	Priority_8738	Priority High Freq Populations	AX-116680862	Informatives	ALGA0017095
V1	pig	ALGA0024967	0	0	Priority_8738	Priority High Freq Populations	AX-116683486	Informatives	ALGA0024967
V1	pig	ALGA0056208	0	0	Priority_8738	Priority High Freq Populations	AX-179555171	Informatives	ALGA0056208
V1	pig	ALGA0108055	0	0	Priority_8738	Priority High Freq Populations	AX-116668940	Informatives	ALGA0108055
V1	pig	ALGA0108607	0	0	Priority_8738	Priority High Freq Populations	AX-116681223	Informatives	ALGA0108607
V1	pig	ALGA0113825	0	0	Priority_8738	Priority High Freq Populations	AX-123957363	Informatives	ALGA0113825
V1	pig	ALGA0122390	0	0	Priority_8738	Priority High Freq Populations	AX-123957364	Informatives	ALGA0122390
V1	pig	ASGA0006999	0	0	Priority_8738	Priority High Freq Populations	AX-126427209	Informatives	ASGA0006999
V1	pig	ASGA0040905	0	0	Priority_8738	Priority High Freq Populations	AX-116692189	Informatives	ASGA0040905
V1	pig	ASGA0049097	0	0	Priority_8738	Priority High Freq Populations	AX-116403827	Informatives	ASGA0049097
V1	pig	ASGA0080474	0	0	Priority_8738	Priority High Freq Populations	AX-116694208	Informatives	ASGA0080474
V1	pig	DRGA0017556	0	0	Priority_8738	Priority High Freq Populations	AX-116197256	Informatives	DRGA0017556
V1	pig	H3GA0015185	0	0	Priority_8738	Priority High Freq Populations	AX-123962645	Informatives	H3GA0015185
V1	pig	H3GA0034546	0	0	Priority_8738	Priority High Freq Populations	AX-116443584	Informatives	H3GA0034546
V1	pig	H3GA0054755	0	0	Priority_8738	Priority High Freq Populations	AX-116683369	Informatives	H3GA0054755
V1	pig	INRA0043717	0	0	Priority_8738	Priority High Freq Populations	AX-116503675	Informatives	INRA0043717
V1	pig	M1GA0001939	0	0	Priority_8738	Priority High Freq Populations	AX-127817534	Informatives	M1GA0001939
V1	pig	M1GA0011476	0	0	Priority_8738	Priority High Freq Populations	AX-116690371	Informatives	M1GA0011476
V1	pig	MARC0010841	0	0	Priority_8738	Priority High Freq Populations	AX-125750252	Informatives	MARC0010841
V1	pig	MARC0030490	0	0	Priority_8738	Priority High Freq Populations	AX-116665753	Informatives	MARC0030490
V1	pig	MARC0044940	0	0	Priority_8738	Priority High Freq Populations	AX-124211005	Informatives	MARC0044940
V1	pig	MARC0053572	0	0	Priority_8738	Priority High Freq Populations	AX-144069907	Informatives	MARC0053572
V1	pig	MARC0060287	0	0	Priority_8738	Priority High Freq Populations	AX-179483427	Informatives	MARC0060287
V1	pig	MARC0070762	0	0	Priority_8738	Priority High Freq Populations	AX-179499971	Informatives	MARC0070762
V1	pig	MARC0085508	0	0	Priority_8738	Priority High Freq Populations	AX-179534448	Informatives	MARC0085508
V2	pig	Y_6488065	Y	6488065	Pig_Y	mono	AX-141802160	Y	NO
V1	pig	ALGA0052977	9	47902748	Priority_8738	Priority High Freq Populations	AX-116693006	Informatives	ALGA0052977
V1	pig	ALGA0103116	9	10599357	Priority_8738	Priority High Freq Populations	AX-176009168	Informatives	ALGA0103116
V1	pig	ALGA0105975	3	33796080	Priority_8738	Priority High Freq Populations	AX-116199972	Informatives	ALGA0105975
V1	pig	ALGA0108539	3	73715064	Priority_8738	Priority High Freq Populations	AX-116208242	Informatives	ALGA0108539
V1	pig	ALGA0111866	10	21570776	Priority_8738	Priority High Freq Populations	AX-116404315	Informatives	ALGA0111866
V1	pig	H3GA0054187	9	26535867	Priority_8738	Priority High Freq Populations	AX-124216270	Informatives	H3GA0054187
V1	pig	MARC0086980	9	91419564	Priority_8738	Priority High Freq Populations	AX-124216333	Informatives	MARC0086980
V1	pig	ALGA0111904	6	19446073	Priority_8738	Priority High Freq Populations	AX-116686704	Informatives	ALGA0111904
V1	pig	ALGA0111915	2	141768	Priority_8738	Priority High Freq Populations	AX-116192912	Informatives	ALGA0111915
V1	pig	ALGA0111991	3	91918688	Priority_8738	Priority High Freq Populations	AX-116681991	Informatives	ALGA0111991
V1	pig	ALGA0116736	6	3985810	Priority_8738	Priority High Freq Populations	AX-133476110	Informatives	ALGA0116736
V1	pig	ALGA0116808	3	18723624	Priority_8738	Priority High Freq Populations	AX-179513675	Informatives	ALGA0116808
V1	pig	ALGA0122320	1	20147940	Priority_8738	Priority High Freq Populations	AX-129125726	Informatives	ALGA0122320
V1	pig	ASGA0015643	3	102982574	Priority_8738	Priority High Freq Populations	AX-116682132	Informatives	ASGA0015643
V1	pig	ASGA0020705	4	88201136	Priority_8738	Priority High Freq Populations	AX-116684004	Informatives	ASGA0020705
V1	pig	ASGA0020745	4	89242132	Priority_8738	Priority High Freq Populations	AX-125931894	Informatives	ASGA0020745
V1	pig	ASGA0093298	15	110808122	Priority_8738	Priority High Freq Populations	AX-124214750	Informatives	ASGA0093298
V1	pig	ASGA0093316	6	2853231	Priority_8738	Priority High Freq Populations	AX-116274544	Informatives	ASGA0093316
V1	pig	ASGA0100971	16	74432720	Priority_8738	Priority High Freq Populations	AX-179484851	Informatives	ASGA0100971
V1	pig	ASGA0100973	X	33265071	Priority_8738	Priority High Freq Populations	AX-179513126	Informatives	ASGA0100973
V1	pig	ALGA0000741	1	8152049	Priority_8738	Priority High Freq Populations	AX-116662111	Informatives	ALGA0000741
V1	pig	ALGA0000769	1	8320936	Priority_8738	Priority High Freq Populations	AX-123956797	Informatives	ALGA0000769
V1	pig	ALGA0000773	1	8382364	Priority_8738	Priority High Freq Populations	AX-116662119	Informatives	ALGA0000773
V1	pig	DIAS0000500	12	20056103	Priority_8738	Priority High Freq Populations	AX-179512547	Informatives	DIAS0000500
V1	pig	H3GA0054118	13	149486406	Priority_8738	Priority High Freq Populations	AX-116670984	Informatives	H3GA0054118
V1	pig	INRA0013538	4	32230841	Priority_8738	Priority High Freq Populations	AX-179488102	Informatives	INRA0013538
V1	pig	MARC0029308	11	57742239	Priority_8738	Priority High Freq Populations	AX-116667848	Informatives	MARC0029308
V1	pig	MARC0029418	4	113182166	Priority_8738	Priority High Freq Populations	AX-116684472	Informatives	MARC0029418
V1	pig	MARC0034269	6	163017952	Priority_8738	Priority High Freq Populations	AX-116688153	Informatives	MARC0034269
V1	pig	ALGA0002774	1	38910305	Priority_8738	Priority High Freq Populations	AX-116106842	Informatives	ALGA0002774
V1	pig	ALGA0002791	1	39476270	Priority_8738	Priority High Freq Populations	AX-126906445	Informatives	ALGA0002791
V1	pig	ALGA0008429	1	232226731	Priority_8738	Priority High Freq Populations	AX-126466775	Informatives	ALGA0008429
V1	pig	ALGA0022719	4	7486679	Priority_8738	Priority High Freq Populations	AX-179531091	Informatives	ALGA0022719
V1	pig	ALGA0022796	4	8084117	Priority_8738	Priority High Freq Populations	AX-116222743	Informatives	ALGA0022796
V1	pig	ALGA0022825	4	8513009	Priority_8738	Priority High Freq Populations	AX-116222806	Informatives	ALGA0022825
V1	pig	ALGA0022933	4	9035765	Priority_8738	Priority High Freq Populations	AX-116222927	Informatives	ALGA0022933
V1	pig	ALGA0000009	1	408640	Priority_8738	Priority High Freq Populations	AX-116097685	Informatives	ALGA0000009
V1	pig	ALGA0000021	1	422682	Priority_8738	Priority High Freq Populations	AX-116661932	Informatives	ALGA0000021
V1	pig	ALGA0000047	1	768502	Priority_8738	Priority High Freq Populations	AX-124209187	Informatives	ALGA0000047
V1	pig	ALGA0000232	1	1089823	Priority_8738	Priority High Freq Populations	AX-179555022	Informatives	ALGA0000232
V1	pig	ALGA0000251	1	1236819	Priority_8738	Priority High Freq Populations	AX-116097906	Informatives	ALGA0000251
V1	pig	ALGA0000269	1	2760415	Priority_8738	Priority High Freq Populations	AX-126753414	Informatives	ALGA0000269
V1	pig	ALGA0000277	1	2808072	Priority_8738	Priority High Freq Populations	AX-116098323	Informatives	ALGA0000277
V1	pig	ALGA0000305	1	3257402	Priority_8738	Priority High Freq Populations	AX-179494703	Informatives	ALGA0000305
V1	pig	ALGA0000323	1	3463729	Priority_8738	Priority High Freq Populations	AX-116662002	Informatives	ALGA0000323
V1	pig	ALGA0000354	1	3859435	Priority_8738	Priority High Freq Populations	AX-116662012	Informatives	ALGA0000354
V1	pig	ALGA0000368	1	3954380	Priority_8738	Priority High Freq Populations	AX-116098630	Informatives	ALGA0000368
V1	pig	ALGA0000407	1	4509299	Priority_8738	Priority High Freq Populations	AX-116662023	Informatives	ALGA0000407
V1	pig	ALGA0000431	1	4675880	Priority_8738	Priority High Freq Populations	AX-116098755	Informatives	ALGA0000431
V1	pig	ALGA0000593	1	6532769	Priority_8738	Priority High Freq Populations	AX-116662065	Informatives	ALGA0000593
V1	pig	ALGA0000601	1	6633776	Priority_8738	Priority High Freq Populations	AX-116099205	Informatives	ALGA0000601
V1	pig	ALGA0000864	11	22406461	Priority_8738	Priority High Freq Populations	AX-116419954	Informatives	ALGA0000864
V1	pig	ALGA0000913	1	10483162	Priority_8738	Priority High Freq Populations	AX-116100075	Informatives	ALGA0000913
V1	pig	ALGA0001037	1	12054793	Priority_8738	Priority High Freq Populations	AX-116100358	Informatives	ALGA0001037
V1	pig	ALGA0001154	1	13630037	Priority_8738	Priority High Freq Populations	AX-116100724	Informatives	ALGA0001154
V1	pig	ALGA0001182	1	13968701	Priority_8738	Priority High Freq Populations	AX-128723456	Informatives	ALGA0001182
V1	pig	ALGA0001212	1	14337906	Priority_8738	Priority High Freq Populations	AX-116100903	Informatives	ALGA0001212
V1	pig	ALGA0001225	1	14653311	Priority_8738	Priority High Freq Populations	AX-116101008	Informatives	ALGA0001225
V1	pig	ALGA0001228	1	14681938	Priority_8738	Priority High Freq Populations	AX-116662249	Informatives	ALGA0001228
V1	pig	ALGA0001244	1	14869534	Priority_8738	Priority High Freq Populations	AX-126614518	Informatives	ALGA0001244
V1	pig	ALGA0001327	1	15487055	Priority_8738	Priority High Freq Populations	AX-116662267	Informatives	ALGA0001327
V1	pig	ALGA0001335	1	15761707	Priority_8738	Priority High Freq Populations	AX-116101195	Informatives	ALGA0001335
V1	pig	ALGA0001463	1	17604157	Priority_8738	Priority High Freq Populations	AX-116101514	Informatives	ALGA0001463
V1	pig	ALGA0001485	1	17682190	Priority_8738	Priority High Freq Populations	AX-124213480	Informatives	ALGA0001485
V1	pig	ALGA0001541	1	19195452	Priority_8738	Priority High Freq Populations	AX-116662339	Informatives	ALGA0001541
V1	pig	ALGA0001611	1	21026564	Priority_8738	Priority High Freq Populations	AX-179536578	Informatives	ALGA0001611
V1	pig	ALGA0001633	1	21496813	Priority_8738	Priority High Freq Populations	AX-116662369	Informatives	ALGA0001633
V1	pig	ALGA0001673	1	21931471	Priority_8738	Priority High Freq Populations	AX-116102421	Informatives	ALGA0001673
V1	pig	ALGA0001726	1	22794656	Priority_8738	Priority High Freq Populations	AX-179531551	Informatives	ALGA0001726
V1	pig	ALGA0001757	1	23632721	Priority_8738	Priority High Freq Populations	AX-129279301	Informatives	ALGA0001757
V1	pig	ALGA0001766	1	23976580	Priority_8738	Priority High Freq Populations	AX-116103008	Informatives	ALGA0001766
V1	pig	ALGA0001790	1	24460535	Priority_8738	Priority High Freq Populations	AX-116103123	Informatives	ALGA0001790
V1	pig	ALGA0001818	1	25578664	Priority_8738	Priority High Freq Populations	AX-116103432	Informatives	ALGA0001818
V1	pig	ALGA0001967	1	27098017	Priority_8738	Priority High Freq Populations	AX-129497811	Informatives	ALGA0001967
V1	pig	ALGA0002134	1	29089809	Priority_8738	Priority High Freq Populations	AX-179554182	Informatives	ALGA0002134
V1	pig	ALGA0002166	1	29291463	Priority_8738	Priority High Freq Populations	AX-116104376	Informatives	ALGA0002166
V1	pig	ALGA0002219	1	30045689	Priority_8738	Priority High Freq Populations	AX-116662531	Informatives	ALGA0002219
V1	pig	ALGA0002292	1	30794488	Priority_8738	Priority High Freq Populations	AX-179531249	Informatives	ALGA0002292
V1	pig	ALGA0002351	1	31354484	Priority_8738	Priority High Freq Populations	AX-116104892	Informatives	ALGA0002351
V1	pig	ALGA0002445	1	32714278	Priority_8738	Priority High Freq Populations	AX-126035647	Informatives	ALGA0002445
V1	pig	ALGA0002457	1	32844496	Priority_8738	Priority High Freq Populations	AX-116662593	Informatives	ALGA0002457
V1	pig	ALGA0002480	1	33018616	Priority_8738	Priority High Freq Populations	AX-116105275	Informatives	ALGA0002480
V1	pig	ALGA0002600	1	35202142	Priority_8738	Priority High Freq Populations	AX-116662635	Informatives	ALGA0002600
V1	pig	ALGA0002632	1	36290474	Priority_8738	Priority High Freq Populations	AX-116662660	Informatives	ALGA0002632
V1	pig	ALGA0002649	1	36872061	Priority_8738	Priority High Freq Populations	AX-179534220	Informatives	ALGA0002649
V1	pig	ALGA0002749	1	38567803	Priority_8738	Priority High Freq Populations	AX-116106745	Informatives	ALGA0002749
V1	pig	ALGA0002853	1	41058097	Priority_8738	Priority High Freq Populations	AX-116107433	Informatives	ALGA0002853
V1	pig	ALGA0002938	1	43257183	Priority_8738	Priority High Freq Populations	AX-116662759	Informatives	ALGA0002938
V1	pig	ALGA0002946	1	43450949	Priority_8738	Priority High Freq Populations	AX-130017609	Informatives	ALGA0002946
V1	pig	ALGA0002977	1	44044471	Priority_8738	Priority High Freq Populations	AX-116662775	Informatives	ALGA0002977
V1	pig	ALGA0003004	1	44640013	Priority_8738	Priority High Freq Populations	AX-116108553	Informatives	ALGA0003004
V1	pig	ALGA0003012	1	44709423	Priority_8738	Priority High Freq Populations	AX-179555043	Informatives	ALGA0003012
V1	pig	ALGA0003024	1	45113122	Priority_8738	Priority High Freq Populations	AX-116108674	Informatives	ALGA0003024
V1	pig	ALGA0003056	1	45855323	Priority_8738	Priority High Freq Populations	AX-116108825	Informatives	ALGA0003056
V1	pig	ALGA0003071	1	46006840	Priority_8738	Priority High Freq Populations	AX-128428501	Informatives	ALGA0003071
V1	pig	ALGA0003122	1	47338824	Priority_8738	Priority High Freq Populations	AX-116662825	Informatives	ALGA0003122
V1	pig	ALGA0003129	1	47527329	Priority_8738	Priority High Freq Populations	AX-116109250	Informatives	ALGA0003129
V1	pig	ALGA0003173	1	48369020	Priority_8738	Priority High Freq Populations	AX-116109462	Informatives	ALGA0003173
V1	pig	ALGA0003246	1	50118512	Priority_8738	Priority High Freq Populations	AX-116662860	Informatives	ALGA0003246
V1	pig	ALGA0003394	1	51949424	Priority_8738	Priority High Freq Populations	AX-125885043	Informatives	ALGA0003394
V1	pig	ALGA0003412	1	52165770	Priority_8738	Priority High Freq Populations	AX-116662891	Informatives	ALGA0003412
V1	pig	ALGA0003413	1	52196681	Priority_8738	Priority High Freq Populations	AX-129816646	Informatives	ALGA0003413
V1	pig	ALGA0003423	1	52262327	Priority_8738	Priority High Freq Populations	AX-127981766	Informatives	ALGA0003423
V1	pig	ALGA0003507	1	53817974	Priority_8738	Priority High Freq Populations	AX-179554188	Informatives	ALGA0003507
V1	pig	ALGA0003521	1	54102189	Priority_8738	Priority High Freq Populations	AX-116662921	Informatives	ALGA0003521
V1	pig	ALGA0003537	1	54422838	Priority_8738	Priority High Freq Populations	AX-179510593	Informatives	ALGA0003537
V1	pig	ALGA0003538	1	54207514	Priority_8738	Priority High Freq Populations	AX-116662923	Informatives	ALGA0003538
V1	pig	ALGA0003548	1	54614559	Priority_8738	Priority High Freq Populations	AX-116662930	Informatives	ALGA0003548
V1	pig	ALGA0003562	1	55119115	Priority_8738	Priority High Freq Populations	AX-116662939	Informatives	ALGA0003562
V1	pig	ALGA0003571	1	55289358	Priority_8738	Priority High Freq Populations	AX-128882126	Informatives	ALGA0003571
V1	pig	ALGA0003592	1	55738309	Priority_8738	Priority High Freq Populations	AX-116111542	Informatives	ALGA0003592
V1	pig	ALGA0003646	1	56440251	Priority_8738	Priority High Freq Populations	AX-116662961	Informatives	ALGA0003646
V1	pig	ALGA0003650	1	56491304	Priority_8738	Priority High Freq Populations	AX-128833177	Informatives	ALGA0003650
V1	pig	ALGA0003725	1	58162732	Priority_8738	Priority High Freq Populations	AX-116112184	Informatives	ALGA0003725
V1	pig	ALGA0003731	1	58282183	Priority_8738	Priority High Freq Populations	AX-116112207	Informatives	ALGA0003731
V1	pig	ALGA0003777	1	58986022	Priority_8738	Priority High Freq Populations	AX-127489027	Informatives	ALGA0003777
V1	pig	ALGA0003800	1	59299924	Priority_8738	Priority High Freq Populations	AX-116112476	Informatives	ALGA0003800
V1	pig	ALGA0003852	1	60388521	Priority_8738	Priority High Freq Populations	AX-116112765	Informatives	ALGA0003852
V1	pig	ALGA0003867	1	60861315	Priority_8738	Priority High Freq Populations	AX-116112895	Informatives	ALGA0003867
V1	pig	ALGA0003904	1	62986317	Priority_8738	Priority High Freq Populations	AX-116113485	Informatives	ALGA0003904
V1	pig	ALGA0003918	1	63431796	Priority_8738	Priority High Freq Populations	AX-116113608	Informatives	ALGA0003918
V1	pig	ALGA0003991	1	65814755	Priority_8738	Priority High Freq Populations	AX-116114196	Informatives	ALGA0003991
V1	pig	ALGA0003992	1	65841441	Priority_8738	Priority High Freq Populations	AX-116114204	Informatives	ALGA0003992
V1	pig	ALGA0004073	1	66949768	Priority_8738	Priority High Freq Populations	AX-116114499	Informatives	ALGA0004073
V1	pig	ALGA0004098	1	67695374	Priority_8738	Priority High Freq Populations	AX-116114608	Informatives	ALGA0004098
V1	pig	ALGA0004136	1	68407069	Priority_8738	Priority High Freq Populations	AX-116663122	Informatives	ALGA0004136
V1	pig	ALGA0004143	1	68447515	Priority_8738	Priority High Freq Populations	AX-116114854	Informatives	ALGA0004143
V1	pig	ALGA0004169	1	69035750	Priority_8738	Priority High Freq Populations	AX-127605144	Informatives	ALGA0004169
V1	pig	ALGA0004197	1	70338072	Priority_8738	Priority High Freq Populations	AX-126464383	Informatives	ALGA0004197
V1	pig	ALGA0004256	1	71962411	Priority_8738	Priority High Freq Populations	AX-116115800	Informatives	ALGA0004256
V1	pig	ALGA0004262	1	71984666	Priority_8738	Priority High Freq Populations	AX-116115809	Informatives	ALGA0004262
V1	pig	ALGA0004279	1	72428453	Priority_8738	Priority High Freq Populations	AX-116115886	Informatives	ALGA0004279
V1	pig	ALGA0004389	1	74943431	Priority_8738	Priority High Freq Populations	AX-127788976	Informatives	ALGA0004389
V1	pig	ALGA0004414	1	76397222	Priority_8738	Priority High Freq Populations	AX-116663219	Informatives	ALGA0004414
V1	pig	ALGA0004467	1	77800264	Priority_8738	Priority High Freq Populations	AX-116117236	Informatives	ALGA0004467
V1	pig	ALGA0004473	1	77914431	Priority_8738	Priority High Freq Populations	AX-116117271	Informatives	ALGA0004473
V1	pig	ALGA0004508	1	78649724	Priority_8738	Priority High Freq Populations	AX-179534264	Informatives	ALGA0004508
V1	pig	ALGA0004524	1	79759905	Priority_8738	Priority High Freq Populations	AX-116117745	Informatives	ALGA0004524
V1	pig	ALGA0004722	1	84376735	Priority_8738	Priority High Freq Populations	AX-116663324	Informatives	ALGA0004722
V1	pig	ALGA0004752	1	86116155	Priority_8738	Priority High Freq Populations	AX-116663346	Informatives	ALGA0004752
V1	pig	ALGA0004771	1	86409626	Priority_8738	Priority High Freq Populations	AX-116663354	Informatives	ALGA0004771
V1	pig	ALGA0004829	1	88107334	Priority_8738	Priority High Freq Populations	AX-116119850	Informatives	ALGA0004829
V1	pig	ALGA0004882	1	89136975	Priority_8738	Priority High Freq Populations	AX-130105040	Informatives	ALGA0004882
V1	pig	ALGA0004925	1	90039137	Priority_8738	Priority High Freq Populations	AX-126925366	Informatives	ALGA0004925
V1	pig	ALGA0004938	1	90566643	Priority_8738	Priority High Freq Populations	AX-116663401	Informatives	ALGA0004938
V1	pig	ALGA0004956	1	91410496	Priority_8738	Priority High Freq Populations	AX-116120798	Informatives	ALGA0004956
V1	pig	ALGA0004972	1	91996238	Priority_8738	Priority High Freq Populations	AX-116663420	Informatives	ALGA0004972
V1	pig	ALGA0005041	1	95162035	Priority_8738	Priority High Freq Populations	AX-116663444	Informatives	ALGA0005041
V1	pig	ALGA0005068	1	95728721	Priority_8738	Priority High Freq Populations	AX-129081208	Informatives	ALGA0005068
V1	pig	ALGA0005085	1	95806521	Priority_8738	Priority High Freq Populations	AX-130100443	Informatives	ALGA0005085
V1	pig	ALGA0005086	1	95863598	Priority_8738	Priority High Freq Populations	AX-116121540	Informatives	ALGA0005086
V1	pig	ALGA0005119	1	97861897	Priority_8738	Priority High Freq Populations	AX-116121850	Informatives	ALGA0005119
V1	pig	ALGA0005188	1	98457053	Priority_8738	Priority High Freq Populations	AX-179554843	Informatives	ALGA0005188
V1	pig	ALGA0005215	1	99469765	Priority_8738	Priority High Freq Populations	AX-116663493	Informatives	ALGA0005215
V1	pig	ALGA0005223	1	99626772	Priority_8738	Priority High Freq Populations	AX-116663496	Informatives	ALGA0005223
V1	pig	ALGA0005233	1	99671755	Priority_8738	Priority High Freq Populations	AX-116122245	Informatives	ALGA0005233
V1	pig	ALGA0005264	1	100367368	Priority_8738	Priority High Freq Populations	AX-116663504	Informatives	ALGA0005264
V1	pig	ALGA0005277	1	102147789	Priority_8738	Priority High Freq Populations	AX-128307238	Informatives	ALGA0005277
V1	pig	ALGA0005302	1	102981316	Priority_8738	Priority High Freq Populations	AX-116122714	Informatives	ALGA0005302
V1	pig	ALGA0005321	1	104312297	Priority_8738	Priority High Freq Populations	AX-116122950	Informatives	ALGA0005321
V1	pig	ALGA0005334	1	105291264	Priority_8738	Priority High Freq Populations	AX-116123134	Informatives	ALGA0005334
V1	pig	ALGA0005347	1	9980141	Priority_8738	Priority High Freq Populations	AX-123959627	Informatives	ALGA0005347
V1	pig	ALGA0005361	1	105997010	Priority_8738	Priority High Freq Populations	AX-116123272	Informatives	ALGA0005361
V1	pig	ALGA0005531	1	111133154	Priority_8738	Priority High Freq Populations	AX-116124172	Informatives	ALGA0005531
V1	pig	ALGA0005564	1	112080685	Priority_8738	Priority High Freq Populations	AX-116663648	Informatives	ALGA0005564
V1	pig	ALGA0005584	1	112846282	Priority_8738	Priority High Freq Populations	AX-116124484	Informatives	ALGA0005584
V1	pig	ALGA0005599	1	113131546	Priority_8738	Priority High Freq Populations	AX-124770966	Informatives	ALGA0005599
V1	pig	ALGA0005631	1	114573450	Priority_8738	Priority High Freq Populations	AX-125076017	Informatives	ALGA0005631
V1	pig	ALGA0005706	1	117583391	Priority_8738	Priority High Freq Populations	AX-116663685	Informatives	ALGA0005706
V1	pig	ALGA0005754	1	119505578	Priority_8738	Priority High Freq Populations	AX-116125715	Informatives	ALGA0005754
V1	pig	ALGA0005851	1	124593138	Priority_8738	Priority High Freq Populations	AX-116126650	Informatives	ALGA0005851
V1	pig	ALGA0005946	1	127492720	Priority_8738	Priority High Freq Populations	AX-116127235	Informatives	ALGA0005946
V1	pig	ALGA0005956	1	127957580	Priority_8738	Priority High Freq Populations	AX-116127300	Informatives	ALGA0005956
V1	pig	ALGA0005957	1	128029101	Priority_8738	Priority High Freq Populations	AX-126612812	Informatives	ALGA0005957
V1	pig	ALGA0006006	1	130947406	Priority_8738	Priority High Freq Populations	AX-116127800	Informatives	ALGA0006006
V1	pig	ALGA0006009	1	131162877	Priority_8738	Priority High Freq Populations	AX-116663845	Informatives	ALGA0006009
V1	pig	ALGA0006066	1	133468625	Priority_8738	Priority High Freq Populations	AX-123956965	Informatives	ALGA0006066
V1	pig	ALGA0006078	1	134844028	Priority_8738	Priority High Freq Populations	AX-116663891	Informatives	ALGA0006078
V1	pig	ALGA0006082	1	135202243	Priority_8738	Priority High Freq Populations	AX-116128520	Informatives	ALGA0006082
V1	pig	ALGA0006122	1	139260824	Priority_8738	Priority High Freq Populations	AX-126053262	Informatives	ALGA0006122
V1	pig	ALGA0006186	1	140138526	Priority_8738	Priority High Freq Populations	AX-116663950	Informatives	ALGA0006186
V1	pig	ALGA0006238	1	142042139	Priority_8738	Priority High Freq Populations	AX-116129589	Informatives	ALGA0006238
V1	pig	ALGA0006336	1	147215818	Priority_8738	Priority High Freq Populations	AX-116664030	Informatives	ALGA0006336
V1	pig	ALGA0006411	1	148681430	Priority_8738	Priority High Freq Populations	AX-116130552	Informatives	ALGA0006411
V1	pig	ALGA0006425	1	149261646	Priority_8738	Priority High Freq Populations	AX-130275329	Informatives	ALGA0006425
V1	pig	ALGA0006427	1	149286248	Priority_8738	Priority High Freq Populations	AX-126740905	Informatives	ALGA0006427
V1	pig	ALGA0006460	1	150998139	Priority_8738	Priority High Freq Populations	AX-116131092	Informatives	ALGA0006460
V1	pig	ALGA0006468	1	151303056	Priority_8738	Priority High Freq Populations	AX-130157441	Informatives	ALGA0006468
V1	pig	ALGA0006470	1	151976342	Priority_8738	Priority High Freq Populations	AX-116131337	Informatives	ALGA0006470
V1	pig	ALGA0006471	1	151885969	Priority_8738	Priority High Freq Populations	AX-123959686	Informatives	ALGA0006471
V1	pig	ALGA0006476	1	152059892	Priority_8738	Priority High Freq Populations	AX-123959687	Informatives	ALGA0006476
V1	pig	ALGA0006522	1	155462235	Priority_8738	Priority High Freq Populations	AX-116132077	Informatives	ALGA0006522
V1	pig	ALGA0006534	1	155984360	Priority_8738	Priority High Freq Populations	AX-116132218	Informatives	ALGA0006534
V1	pig	ALGA0006539	1	155986286	Priority_8738	Priority High Freq Populations	AX-123956986	Informatives	ALGA0006539
V1	pig	ALGA0006551	1	157471518	Priority_8738	Priority High Freq Populations	AX-124209882	Informatives	ALGA0006551
V1	pig	ALGA0006566	1	158371284	Priority_8738	Priority High Freq Populations	AX-125728717	Informatives	ALGA0006566
V1	pig	ALGA0006569	1	158501891	Priority_8738	Priority High Freq Populations	AX-116132779	Informatives	ALGA0006569
V1	pig	ALGA0006582	1	158651656	Priority_8738	Priority High Freq Populations	AX-116132828	Informatives	ALGA0006582
V1	pig	ALGA0006684	1	161853405	Priority_8738	Priority High Freq Populations	AX-116133496	Informatives	ALGA0006684
V1	pig	ALGA0006707	1	162345362	Priority_8738	Priority High Freq Populations	AX-116664190	Informatives	ALGA0006707
V1	pig	ALGA0006764	1	164547654	Priority_8738	Priority High Freq Populations	AX-116134159	Informatives	ALGA0006764
V1	pig	ALGA0006837	1	166905717	Priority_8738	Priority High Freq Populations	AX-116134653	Informatives	ALGA0006837
V1	pig	ALGA0006893	1	167639633	Priority_8738	Priority High Freq Populations	AX-116134799	Informatives	ALGA0006893
V1	pig	ALGA0006955	1	169163416	Priority_8738	Priority High Freq Populations	AX-116135046	Informatives	ALGA0006955
V1	pig	ALGA0006991	1	171052112	Priority_8738	Priority High Freq Populations	AX-116135303	Informatives	ALGA0006991
V1	pig	ALGA0007007	1	171874750	Priority_8738	Priority High Freq Populations	AX-130911246	Informatives	ALGA0007007
V1	pig	ALGA0007015	1	172234247	Priority_8738	Priority High Freq Populations	AX-116135544	Informatives	ALGA0007015
V1	pig	ALGA0007081	1	176238932	Priority_8738	Priority High Freq Populations	AX-116136288	Informatives	ALGA0007081
V1	pig	ALGA0007083	1	176259059	Priority_8738	Priority High Freq Populations	AX-116136292	Informatives	ALGA0007083
V1	pig	ALGA0007129	1	179761208	Priority_8738	Priority High Freq Populations	AX-116664390	Informatives	ALGA0007129
V1	pig	ALGA0007171	1	181675190	Priority_8738	Priority High Freq Populations	AX-116664411	Informatives	ALGA0007171
V1	pig	ALGA0007238	1	184018093	Priority_8738	Priority High Freq Populations	AX-116137873	Informatives	ALGA0007238
V1	pig	ALGA0007251	1	184421568	Priority_8738	Priority High Freq Populations	AX-128860311	Informatives	ALGA0007251
V1	pig	ALGA0007262	1	184704587	Priority_8738	Priority High Freq Populations	AX-116138030	Informatives	ALGA0007262
V1	pig	ALGA0007278	1	185131222	Priority_8738	Priority High Freq Populations	AX-116138160	Informatives	ALGA0007278
V1	pig	ALGA0007312	1	186031996	Priority_8738	Priority High Freq Populations	AX-116138403	Informatives	ALGA0007312
V1	pig	ALGA0007333	1	187584813	Priority_8738	Priority High Freq Populations	AX-116664478	Informatives	ALGA0007333
V1	pig	ALGA0007355	1	188839895	Priority_8738	Priority High Freq Populations	AX-116138882	Informatives	ALGA0007355
V1	pig	ALGA0007360	1	188969445	Priority_8738	Priority High Freq Populations	AX-116664493	Informatives	ALGA0007360
V1	pig	ALGA0007361	1	189012475	Priority_8738	Priority High Freq Populations	AX-128833133	Informatives	ALGA0007361
V1	pig	ALGA0007366	1	189512572	Priority_8738	Priority High Freq Populations	AX-125515751	Informatives	ALGA0007366
V1	pig	ALGA0007369	1	189869729	Priority_8738	Priority High Freq Populations	AX-116139060	Informatives	ALGA0007369
V1	pig	ALGA0007411	1	192190481	Priority_8738	Priority High Freq Populations	AX-179531509	Informatives	ALGA0007411
V1	pig	ALGA0007443	1	193160069	Priority_8738	Priority High Freq Populations	AX-116139719	Informatives	ALGA0007443
V1	pig	ALGA0007447	1	193341173	Priority_8738	Priority High Freq Populations	AX-127943986	Informatives	ALGA0007447
V1	pig	ALGA0007449	1	193441889	Priority_8738	Priority High Freq Populations	AX-179534094	Informatives	ALGA0007449
V1	pig	ALGA0007455	1	193394663	Priority_8738	Priority High Freq Populations	AX-116664535	Informatives	ALGA0007455
V1	pig	ALGA0007482	1	194558375	Priority_8738	Priority High Freq Populations	AX-116664552	Informatives	ALGA0007482
V1	pig	ALGA0007515	1	196538948	Priority_8738	Priority High Freq Populations	AX-116140299	Informatives	ALGA0007515
V1	pig	ALGA0007544	1	198154616	Priority_8738	Priority High Freq Populations	AX-116140662	Informatives	ALGA0007544
V1	pig	ALGA0007638	1	204756911	Priority_8738	Priority High Freq Populations	AX-116664640	Informatives	ALGA0007638
V1	pig	ALGA0007707	1	206289681	Priority_8738	Priority High Freq Populations	AX-130712211	Informatives	ALGA0007707
V1	pig	ALGA0007749	1	207765399	Priority_8738	Priority High Freq Populations	AX-126930767	Informatives	ALGA0007749
V1	pig	ALGA0007768	1	208651542	Priority_8738	Priority High Freq Populations	AX-128388035	Informatives	ALGA0007768
V1	pig	ALGA0007786	1	209305157	Priority_8738	Priority High Freq Populations	AX-116664690	Informatives	ALGA0007786
V1	pig	ALGA0007789	1	209406072	Priority_8738	Priority High Freq Populations	AX-123957030	Informatives	ALGA0007789
V1	pig	ALGA0007807	1	210608867	Priority_8738	Priority High Freq Populations	AX-116143491	Informatives	ALGA0007807
V1	pig	ALGA0007828	1	212570366	Priority_8738	Priority High Freq Populations	AX-116143962	Informatives	ALGA0007828
V1	pig	ALGA0007833	1	212720828	Priority_8738	Priority High Freq Populations	AX-116144006	Informatives	ALGA0007833
V1	pig	ALGA0007873	1	214641669	Priority_8738	Priority High Freq Populations	AX-116144503	Informatives	ALGA0007873
V1	pig	ALGA0007887	1	215411050	Priority_8738	Priority High Freq Populations	AX-116144634	Informatives	ALGA0007887
V1	pig	ALGA0007890	1	215505011	Priority_8738	Priority High Freq Populations	AX-123959755	Informatives	ALGA0007890
V1	pig	ALGA0007903	1	216257699	Priority_8738	Priority High Freq Populations	AX-116144777	Informatives	ALGA0007903
V1	pig	ALGA0007904	1	216311606	Priority_8738	Priority High Freq Populations	AX-116664745	Informatives	ALGA0007904
V1	pig	ALGA0007908	1	216432260	Priority_8738	Priority High Freq Populations	AX-116664747	Informatives	ALGA0007908
V1	pig	ALGA0007989	1	219552896	Priority_8738	Priority High Freq Populations	AX-116145551	Informatives	ALGA0007989
V1	pig	ALGA0008072	1	221910743	Priority_8738	Priority High Freq Populations	AX-116146160	Informatives	ALGA0008072
V1	pig	ALGA0008126	1	222855324	Priority_8738	Priority High Freq Populations	AX-116100437	Informatives	ALGA0008126
V1	pig	ALGA0008212	1	226125469	Priority_8738	Priority High Freq Populations	AX-116664877	Informatives	ALGA0008212
V1	pig	ALGA0008230	1	226705443	Priority_8738	Priority High Freq Populations	AX-116664886	Informatives	ALGA0008230
V1	pig	ALGA0008249	1	227767954	Priority_8738	Priority High Freq Populations	AX-116147651	Informatives	ALGA0008249
V1	pig	ALGA0008286	1	228950643	Priority_8738	Priority High Freq Populations	AX-116664915	Informatives	ALGA0008286
V1	pig	ALGA0008378	1	230853008	Priority_8738	Priority High Freq Populations	AX-116664946	Informatives	ALGA0008378
V1	pig	ALGA0008385	1	230962964	Priority_8738	Priority High Freq Populations	AX-116148355	Informatives	ALGA0008385
V1	pig	ALGA0008398	1	231254950	Priority_8738	Priority High Freq Populations	AX-116148436	Informatives	ALGA0008398
V1	pig	ALGA0008406	1	231629494	Priority_8738	Priority High Freq Populations	AX-116664953	Informatives	ALGA0008406
V1	pig	ALGA0008419	1	231863418	Priority_8738	Priority High Freq Populations	AX-130487285	Informatives	ALGA0008419
V1	pig	ALGA0008434	1	232422733	Priority_8738	Priority High Freq Populations	AX-116148749	Informatives	ALGA0008434
V1	pig	ALGA0008460	1	234351249	Priority_8738	Priority High Freq Populations	AX-116149208	Informatives	ALGA0008460
V1	pig	ALGA0008559	1	236975208	Priority_8738	Priority High Freq Populations	AX-124556722	Informatives	ALGA0008559
V1	pig	ALGA0008617	1	238431986	Priority_8738	Priority High Freq Populations	AX-116150124	Informatives	ALGA0008617
V1	pig	ALGA0008635	1	238883560	Priority_8738	Priority High Freq Populations	AX-116150242	Informatives	ALGA0008635
V1	pig	ALGA0008664	1	239078163	Priority_8738	Priority High Freq Populations	AX-116665042	Informatives	ALGA0008664
V1	pig	ALGA0008736	1	239877063	Priority_8738	Priority High Freq Populations	AX-116150518	Informatives	ALGA0008736
V1	pig	ALGA0008750	1	240091306	Priority_8738	Priority High Freq Populations	AX-116150573	Informatives	ALGA0008750
V1	pig	ALGA0008779	1	240565152	Priority_8738	Priority High Freq Populations	AX-127393242	Informatives	ALGA0008779
V1	pig	ALGA0008832	1	241193521	Priority_8738	Priority High Freq Populations	AX-125149590	Informatives	ALGA0008832
V1	pig	ALGA0008866	1	242745667	Priority_8738	Priority High Freq Populations	AX-116151138	Informatives	ALGA0008866
V1	pig	ALGA0008908	1	243467061	Priority_8738	Priority High Freq Populations	AX-116665108	Informatives	ALGA0008908
V1	pig	ALGA0008973	1	247748892	Priority_8738	Priority High Freq Populations	AX-126808246	Informatives	ALGA0008973
V1	pig	ALGA0009013	1	248453696	Priority_8738	Priority High Freq Populations	AX-116152308	Informatives	ALGA0009013
V1	pig	ALGA0009017	1	248523372	Priority_8738	Priority High Freq Populations	AX-116152331	Informatives	ALGA0009017
V1	pig	ALGA0009024	1	248798103	Priority_8738	Priority High Freq Populations	AX-116665180	Informatives	ALGA0009024
V1	pig	ALGA0009127	1	250463928	Priority_8738	Priority High Freq Populations	AX-127673436	Informatives	ALGA0009127
V1	pig	ALGA0009135	1	250497324	Priority_8738	Priority High Freq Populations	AX-179554166	Informatives	ALGA0009135
V1	pig	ALGA0009192	1	251437923	Priority_8738	Priority High Freq Populations	AX-116665241	Informatives	ALGA0009192
V1	pig	ALGA0009345	1	253319545	Priority_8738	Priority High Freq Populations	AX-123957073	Informatives	ALGA0009345
V1	pig	ALGA0009355	1	253385279	Priority_8738	Priority High Freq Populations	AX-116153464	Informatives	ALGA0009355
V1	pig	ALGA0009596	1	255821944	Priority_8738	Priority High Freq Populations	AX-116665334	Informatives	ALGA0009596
V1	pig	ALGA0009614	1	256190584	Priority_8738	Priority High Freq Populations	AX-116154185	Informatives	ALGA0009614
V1	pig	ALGA0009617	1	256207493	Priority_8738	Priority High Freq Populations	AX-179534169	Informatives	ALGA0009617
V1	pig	ALGA0009626	1	256261130	Priority_8738	Priority High Freq Populations	AX-116665346	Informatives	ALGA0009626
V1	pig	ALGA0009695	1	257160647	Priority_8738	Priority High Freq Populations	AX-127316212	Informatives	ALGA0009695
V1	pig	ALGA0009736	1	257628212	Priority_8738	Priority High Freq Populations	AX-116154533	Informatives	ALGA0009736
V1	pig	ALGA0009745	1	257659055	Priority_8738	Priority High Freq Populations	AX-127696873	Informatives	ALGA0009745
V1	pig	ALGA0009753	1	257928835	Priority_8738	Priority High Freq Populations	AX-116154598	Informatives	ALGA0009753
V1	pig	ALGA0009775	1	258538635	Priority_8738	Priority High Freq Populations	AX-126773966	Informatives	ALGA0009775
V1	pig	ALGA0010391	1	264540384	Priority_8738	Priority High Freq Populations	AX-116156088	Informatives	ALGA0010391
V1	pig	ALGA0010394	1	264575160	Priority_8738	Priority High Freq Populations	AX-116665503	Informatives	ALGA0010394
V1	pig	ALGA0010429	1	265619998	Priority_8738	Priority High Freq Populations	AX-116156222	Informatives	ALGA0010429
V1	pig	ALGA0010455	1	266493934	Priority_8738	Priority High Freq Populations	AX-116156412	Informatives	ALGA0010455
V1	pig	ALGA0010495	1	267238120	Priority_8738	Priority High Freq Populations	AX-116665529	Informatives	ALGA0010495
V1	pig	ALGA0010541	1	267786964	Priority_8738	Priority High Freq Populations	AX-179534187	Informatives	ALGA0010541
V1	pig	ALGA0010606	1	268726354	Priority_8738	Priority High Freq Populations	AX-116665567	Informatives	ALGA0010606
V1	pig	ALGA0010607	1	268868415	Priority_8738	Priority High Freq Populations	AX-116156920	Informatives	ALGA0010607
V1	pig	ALGA0010898	1	271534151	Priority_8738	Priority High Freq Populations	AX-116665637	Informatives	ALGA0010898
V1	pig	ALGA0010989	1	273570346	Priority_8738	Priority High Freq Populations	AX-179534193	Informatives	ALGA0010989
V1	pig	ALGA0011126	1	145279749	Priority_8738	Priority High Freq Populations	AX-116665730	Informatives	ALGA0011126
V1	pig	ALGA0011142	1	145705488	Priority_8738	Priority High Freq Populations	AX-116158622	Informatives	ALGA0011142
V1	pig	ALGA0011482	2	5840754	Priority_8738	Priority High Freq Populations	AX-179538197	Informatives	ALGA0011482
V1	pig	ALGA0011791	2	10024147	Priority_8738	Priority High Freq Populations	AX-116678972	Informatives	ALGA0011791
V1	pig	ALGA0011846	2	10584163	Priority_8738	Priority High Freq Populations	AX-125534185	Informatives	ALGA0011846
V1	pig	ALGA0011855	2	10521615	Priority_8738	Priority High Freq Populations	AX-116678982	Informatives	ALGA0011855
V1	pig	ALGA0011881	2	11020985	Priority_8738	Priority High Freq Populations	AX-116678995	Informatives	ALGA0011881
V1	pig	ALGA0012135	2	14994349	Priority_8738	Priority High Freq Populations	AX-116162248	Informatives	ALGA0012135
V1	pig	ALGA0012152	2	14740143	Priority_8738	Priority High Freq Populations	AX-116679065	Informatives	ALGA0012152
V1	pig	ALGA0012279	2	17431736	Priority_8738	Priority High Freq Populations	AX-116679118	Informatives	ALGA0012279
V1	pig	ALGA0012393	2	19270556	Priority_8738	Priority High Freq Populations	AX-116679157	Informatives	ALGA0012393
V1	pig	ALGA0012549	2	22192855	Priority_8738	Priority High Freq Populations	AX-116679208	Informatives	ALGA0012549
V1	pig	ALGA0012571	2	22967923	Priority_8738	Priority High Freq Populations	AX-116679219	Informatives	ALGA0012571
V1	pig	ALGA0012581	2	23225758	Priority_8738	Priority High Freq Populations	AX-116679228	Informatives	ALGA0012581
V1	pig	ALGA0012664	2	24813825	Priority_8738	Priority High Freq Populations	AX-116679263	Informatives	ALGA0012664
V1	pig	ALGA0012754	2	26253387	Priority_8738	Priority High Freq Populations	AX-116679312	Informatives	ALGA0012754
V1	pig	ALGA0012781	2	27047338	Priority_8738	Priority High Freq Populations	AX-116165275	Informatives	ALGA0012781
V1	pig	ALGA0012826	2	28404691	Priority_8738	Priority High Freq Populations	AX-116679342	Informatives	ALGA0012826
V1	pig	ALGA0012852	2	29278378	Priority_8738	Priority High Freq Populations	AX-116165763	Informatives	ALGA0012852
V1	pig	ALGA0012873	2	29900835	Priority_8738	Priority High Freq Populations	AX-116165922	Informatives	ALGA0012873
V1	pig	ALGA0012905	2	30480322	Priority_8738	Priority High Freq Populations	AX-127393828	Informatives	ALGA0012905
V1	pig	ALGA0012911	2	30855673	Priority_8738	Priority High Freq Populations	AX-125301135	Informatives	ALGA0012911
V1	pig	ALGA0012928	2	31736298	Priority_8738	Priority High Freq Populations	AX-127253000	Informatives	ALGA0012928
V1	pig	ALGA0012943	2	32106515	Priority_8738	Priority High Freq Populations	AX-116679389	Informatives	ALGA0012943
V1	pig	ALGA0012949	2	32578760	Priority_8738	Priority High Freq Populations	AX-116166516	Informatives	ALGA0012949
V1	pig	ALGA0012951	2	32591017	Priority_8738	Priority High Freq Populations	AX-128363976	Informatives	ALGA0012951
V1	pig	ALGA0012962	2	32757436	Priority_8738	Priority High Freq Populations	AX-126391189	Informatives	ALGA0012962
V1	pig	ALGA0022970	4	9713080	Priority_8738	Priority High Freq Populations	AX-116682862	Informatives	ALGA0022970
V1	pig	ALGA0012964	2	32799355	Priority_8738	Priority High Freq Populations	AX-116679399	Informatives	ALGA0012964
V1	pig	ALGA0012972	2	33120820	Priority_8738	Priority High Freq Populations	AX-129935071	Informatives	ALGA0012972
V1	pig	ALGA0012992	2	34014087	Priority_8738	Priority High Freq Populations	AX-124212068	Informatives	ALGA0012992
V1	pig	ALGA0013038	2	36861632	Priority_8738	Priority High Freq Populations	AX-116167642	Informatives	ALGA0013038
V1	pig	ALGA0013068	2	37474607	Priority_8738	Priority High Freq Populations	AX-116167819	Informatives	ALGA0013068
V1	pig	ALGA0013110	2	38155225	Priority_8738	Priority High Freq Populations	AX-116167991	Informatives	ALGA0013110
V1	pig	ALGA0013116	2	38192988	Priority_8738	Priority High Freq Populations	AX-116167998	Informatives	ALGA0013116
V1	pig	ALGA0013196	2	39125986	Priority_8738	Priority High Freq Populations	AX-116168122	Informatives	ALGA0013196
V1	pig	ALGA0013323	2	40084034	Priority_8738	Priority High Freq Populations	AX-129399536	Informatives	ALGA0013323
V1	pig	ALGA0013389	2	41182526	Priority_8738	Priority High Freq Populations	AX-125336616	Informatives	ALGA0013389
V1	pig	ALGA0013438	2	41769195	Priority_8738	Priority High Freq Populations	AX-116679540	Informatives	ALGA0013438
V1	pig	ALGA0013495	2	42950334	Priority_8738	Priority High Freq Populations	AX-125512427	Informatives	ALGA0013495
V1	pig	ALGA0013605	2	44758949	Priority_8738	Priority High Freq Populations	AX-123961158	Informatives	ALGA0013605
V1	pig	ALGA0013626	2	45055680	Priority_8738	Priority High Freq Populations	AX-116679576	Informatives	ALGA0013626
V1	pig	ALGA0013646	2	45437017	Priority_8738	Priority High Freq Populations	AX-116679582	Informatives	ALGA0013646
V1	pig	ALGA0013687	2	47326960	Priority_8738	Priority High Freq Populations	AX-116170172	Informatives	ALGA0013687
V1	pig	ALGA0013737	2	72299491	Priority_8738	Priority High Freq Populations	AX-116679712	Informatives	ALGA0013737
V1	pig	ALGA0013770	2	68662815	Priority_8738	Priority High Freq Populations	AX-116173137	Informatives	ALGA0013770
V1	pig	ALGA0013950	2	60177754	Priority_8738	Priority High Freq Populations	AX-116171564	Informatives	ALGA0013950
V1	pig	ALGA0013961	2	59069896	Priority_8738	Priority High Freq Populations	AX-116171428	Informatives	ALGA0013961
V1	pig	ALGA0013973	2	56661114	Priority_8738	Priority High Freq Populations	AX-116679643	Informatives	ALGA0013973
V1	pig	ALGA0014052	2	82412427	Priority_8738	Priority High Freq Populations	AX-116679769	Informatives	ALGA0014052
V1	pig	ALGA0014077	2	83824900	Priority_8738	Priority High Freq Populations	AX-179534988	Informatives	ALGA0014077
V1	pig	ALGA0014085	2	84025402	Priority_8738	Priority High Freq Populations	AX-179570380	Informatives	ALGA0014085
V1	pig	ALGA0014087	2	84070993	Priority_8738	Priority High Freq Populations	AX-116679791	Informatives	ALGA0014087
V1	pig	ALGA0014105	2	84453836	Priority_8738	Priority High Freq Populations	AX-116175519	Informatives	ALGA0014105
V1	pig	ALGA0014121	2	85069243	Priority_8738	Priority High Freq Populations	AX-126503769	Informatives	ALGA0014121
V1	pig	ALGA0014189	2	86542827	Priority_8738	Priority High Freq Populations	AX-116176104	Informatives	ALGA0014189
V1	pig	ALGA0014199	2	86842615	Priority_8738	Priority High Freq Populations	AX-116176186	Informatives	ALGA0014199
V1	pig	ALGA0014211	2	86998119	Priority_8738	Priority High Freq Populations	AX-116176217	Informatives	ALGA0014211
V1	pig	ALGA0014302	2	88286276	Priority_8738	Priority High Freq Populations	AX-126799842	Informatives	ALGA0014302
V1	pig	ALGA0014367	2	89377878	Priority_8738	Priority High Freq Populations	AX-116176791	Informatives	ALGA0014367
V1	pig	ALGA0014401	2	90362907	Priority_8738	Priority High Freq Populations	AX-116177064	Informatives	ALGA0014401
V1	pig	ALGA0014503	2	95220923	Priority_8738	Priority High Freq Populations	AX-123958192	Informatives	ALGA0014503
V1	pig	ALGA0014515	2	95363923	Priority_8738	Priority High Freq Populations	AX-130694688	Informatives	ALGA0014515
V1	pig	ALGA0014534	2	96335500	Priority_8738	Priority High Freq Populations	AX-116178724	Informatives	ALGA0014534
V1	pig	ALGA0014587	2	98421879	Priority_8738	Priority High Freq Populations	AX-116179170	Informatives	ALGA0014587
V1	pig	ALGA0014625	2	99987828	Priority_8738	Priority High Freq Populations	AX-116179549	Informatives	ALGA0014625
V1	pig	ALGA0014661	2	101722897	Priority_8738	Priority High Freq Populations	AX-116679984	Informatives	ALGA0014661
V1	pig	ALGA0014750	2	104311555	Priority_8738	Priority High Freq Populations	AX-116680014	Informatives	ALGA0014750
V1	pig	ALGA0014763	2	104700323	Priority_8738	Priority High Freq Populations	AX-179538140	Informatives	ALGA0014763
V1	pig	ALGA0014881	2	107809199	Priority_8738	Priority High Freq Populations	AX-116680063	Informatives	ALGA0014881
V1	pig	ALGA0014905	2	108513092	Priority_8738	Priority High Freq Populations	AX-124984855	Informatives	ALGA0014905
V1	pig	ALGA0014944	2	109582508	Priority_8738	Priority High Freq Populations	AX-129254167	Informatives	ALGA0014944
V1	pig	ALGA0014956	2	110173914	Priority_8738	Priority High Freq Populations	AX-116182339	Informatives	ALGA0014956
V1	pig	ALGA0014960	2	110216639	Priority_8738	Priority High Freq Populations	AX-116182352	Informatives	ALGA0014960
V1	pig	ALGA0014972	2	110358071	Priority_8738	Priority High Freq Populations	AX-116182445	Informatives	ALGA0014972
V1	pig	ALGA0015039	2	112849632	Priority_8738	Priority High Freq Populations	AX-116183096	Informatives	ALGA0015039
V1	pig	ALGA0015148	2	114622803	Priority_8738	Priority High Freq Populations	AX-128995410	Informatives	ALGA0015148
V1	pig	ALGA0015164	2	115449913	Priority_8738	Priority High Freq Populations	AX-127323867	Informatives	ALGA0015164
V1	pig	ALGA0015360	2	118173393	Priority_8738	Priority High Freq Populations	AX-125129448	Informatives	ALGA0015360
V1	pig	ALGA0015433	2	118929644	Priority_8738	Priority High Freq Populations	AX-116184703	Informatives	ALGA0015433
V1	pig	ALGA0015484	2	120493507	Priority_8738	Priority High Freq Populations	AX-123961244	Informatives	ALGA0015484
V1	pig	ALGA0015500	2	120566988	Priority_8738	Priority High Freq Populations	AX-116185137	Informatives	ALGA0015500
V1	pig	ALGA0015562	2	122250240	Priority_8738	Priority High Freq Populations	AX-116185579	Informatives	ALGA0015562
V1	pig	ALGA0015690	2	124786856	Priority_8738	Priority High Freq Populations	AX-116680312	Informatives	ALGA0015690
V1	pig	ALGA0015739	2	127041921	Priority_8738	Priority High Freq Populations	AX-128885658	Informatives	ALGA0015739
V1	pig	ALGA0015822	2	128401150	Priority_8738	Priority High Freq Populations	AX-124215221	Informatives	ALGA0015822
V1	pig	ALGA0015837	2	129361840	Priority_8738	Priority High Freq Populations	AX-116187220	Informatives	ALGA0015837
V1	pig	ALGA0015985	2	131488733	Priority_8738	Priority High Freq Populations	AX-116680415	Informatives	ALGA0015985
V1	pig	ALGA0016025	2	132204655	Priority_8738	Priority High Freq Populations	AX-130160828	Informatives	ALGA0016025
V1	pig	ALGA0016053	2	132498584	Priority_8738	Priority High Freq Populations	AX-116680440	Informatives	ALGA0016053
V1	pig	ALGA0016212	2	134598604	Priority_8738	Priority High Freq Populations	AX-130823156	Informatives	ALGA0016212
V1	pig	ALGA0016219	2	134635088	Priority_8738	Priority High Freq Populations	AX-126980800	Informatives	ALGA0016219
V1	pig	ALGA0016220	2	134646977	Priority_8738	Priority High Freq Populations	AX-179534932	Informatives	ALGA0016220
V1	pig	ALGA0016284	2	135513375	Priority_8738	Priority High Freq Populations	AX-127524249	Informatives	ALGA0016284
V1	pig	ALGA0016343	2	135923417	Priority_8738	Priority High Freq Populations	AX-116188763	Informatives	ALGA0016343
V1	pig	ALGA0016619	2	142717512	Priority_8738	Priority High Freq Populations	AX-116190314	Informatives	ALGA0016619
V1	pig	ALGA0016883	2	146596832	Priority_8738	Priority High Freq Populations	AX-124212173	Informatives	ALGA0016883
V1	pig	ALGA0016910	2	146807890	Priority_8738	Priority High Freq Populations	AX-116680738	Informatives	ALGA0016910
V1	pig	ALGA0016937	2	147753859	Priority_8738	Priority High Freq Populations	AX-179570366	Informatives	ALGA0016937
V1	pig	ALGA0017071	2	151238895	Priority_8738	Priority High Freq Populations	AX-116680859	Informatives	ALGA0017071
V1	pig	ALGA0017166	3	2812052	Priority_8738	Priority High Freq Populations	AX-116680893	Informatives	ALGA0017166
V1	pig	ALGA0017237	3	5796362	Priority_8738	Priority High Freq Populations	AX-128882453	Informatives	ALGA0017237
V1	pig	ALGA0017261	3	5830938	Priority_8738	Priority High Freq Populations	AX-129062372	Informatives	ALGA0017261
V1	pig	ALGA0017310	3	8199534	Priority_8738	Priority High Freq Populations	AX-116680965	Informatives	ALGA0017310
V1	pig	ALGA0017376	3	10406885	Priority_8738	Priority High Freq Populations	AX-179494531	Informatives	ALGA0017376
V1	pig	ALGA0017502	3	11653467	Priority_8738	Priority High Freq Populations	AX-116195135	Informatives	ALGA0017502
V1	pig	ALGA0017664	3	12901386	Priority_8738	Priority High Freq Populations	AX-179487430	Informatives	ALGA0017664
V1	pig	ALGA0017679	3	13617793	Priority_8738	Priority High Freq Populations	AX-116195624	Informatives	ALGA0017679
V1	pig	ALGA0017725	3	14378300	Priority_8738	Priority High Freq Populations	AX-116195828	Informatives	ALGA0017725
V1	pig	ALGA0017827	3	15331993	Priority_8738	Priority High Freq Populations	AX-179554300	Informatives	ALGA0017827
V1	pig	ALGA0017905	3	19460213	Priority_8738	Priority High Freq Populations	AX-116196812	Informatives	ALGA0017905
V1	pig	ALGA0017911	3	19682052	Priority_8738	Priority High Freq Populations	AX-116681175	Informatives	ALGA0017911
V1	pig	ALGA0017916	3	19540919	Priority_8738	Priority High Freq Populations	AX-126241934	Informatives	ALGA0017916
V1	pig	ALGA0017946	3	20599206	Priority_8738	Priority High Freq Populations	AX-116681200	Informatives	ALGA0017946
V1	pig	ALGA0017963	3	20715185	Priority_8738	Priority High Freq Populations	AX-124215299	Informatives	ALGA0017963
V1	pig	ALGA0018006	3	22019486	Priority_8738	Priority High Freq Populations	AX-179570625	Informatives	ALGA0018006
V1	pig	ALGA0018017	3	21997882	Priority_8738	Priority High Freq Populations	AX-116681228	Informatives	ALGA0018017
V1	pig	ALGA0018026	3	22162029	Priority_8738	Priority High Freq Populations	AX-116681234	Informatives	ALGA0018026
V1	pig	ALGA0018038	3	22243336	Priority_8738	Priority High Freq Populations	AX-116681237	Informatives	ALGA0018038
V1	pig	ALGA0018079	3	25173164	Priority_8738	Priority High Freq Populations	AX-116198012	Informatives	ALGA0018079
V1	pig	ALGA0018345	3	29698123	Priority_8738	Priority High Freq Populations	AX-124212216	Informatives	ALGA0018345
V1	pig	ALGA0018346	3	29712394	Priority_8738	Priority High Freq Populations	AX-116681359	Informatives	ALGA0018346
V1	pig	ALGA0018472	3	34006372	Priority_8738	Priority High Freq Populations	AX-116681410	Informatives	ALGA0018472
V1	pig	ALGA0018540	3	35521708	Priority_8738	Priority High Freq Populations	AX-116200378	Informatives	ALGA0018540
V1	pig	ALGA0018559	3	36808586	Priority_8738	Priority High Freq Populations	AX-127058831	Informatives	ALGA0018559
V1	pig	ALGA0018852	3	47285827	Priority_8738	Priority High Freq Populations	AX-116681509	Informatives	ALGA0018852
V1	pig	ALGA0018863	3	47417411	Priority_8738	Priority High Freq Populations	AX-116681513	Informatives	ALGA0018863
V1	pig	ALGA0018879	3	48023480	Priority_8738	Priority High Freq Populations	AX-116202444	Informatives	ALGA0018879
V1	pig	ALGA0018880	3	48040039	Priority_8738	Priority High Freq Populations	AX-123961316	Informatives	ALGA0018880
V1	pig	ALGA0018913	3	49974107	Priority_8738	Priority High Freq Populations	AX-116681555	Informatives	ALGA0018913
V1	pig	ALGA0018931	3	50101120	Priority_8738	Priority High Freq Populations	AX-116681557	Informatives	ALGA0018931
V1	pig	ALGA0018941	3	50760636	Priority_8738	Priority High Freq Populations	AX-116203074	Informatives	ALGA0018941
V1	pig	ALGA0018950	3	50961898	Priority_8738	Priority High Freq Populations	AX-116681564	Informatives	ALGA0018950
V1	pig	ALGA0018964	3	51022229	Priority_8738	Priority High Freq Populations	AX-116203143	Informatives	ALGA0018964
V1	pig	ALGA0019015	3	53054275	Priority_8738	Priority High Freq Populations	AX-129050023	Informatives	ALGA0019015
V1	pig	ALGA0019043	3	53530061	Priority_8738	Priority High Freq Populations	AX-116203724	Informatives	ALGA0019043
V1	pig	ALGA0019046	3	53562084	Priority_8738	Priority High Freq Populations	AX-126091786	Informatives	ALGA0019046
V1	pig	ALGA0019129	3	54742334	Priority_8738	Priority High Freq Populations	AX-116204009	Informatives	ALGA0019129
V1	pig	ALGA0019147	3	55644902	Priority_8738	Priority High Freq Populations	AX-116681621	Informatives	ALGA0019147
V1	pig	ALGA0019158	3	56211114	Priority_8738	Priority High Freq Populations	AX-116204316	Informatives	ALGA0019158
V1	pig	ALGA0019168	3	56416921	Priority_8738	Priority High Freq Populations	AX-130913831	Informatives	ALGA0019168
V1	pig	ALGA0019223	3	57336780	Priority_8738	Priority High Freq Populations	AX-116204512	Informatives	ALGA0019223
V1	pig	ALGA0019250	3	57814670	Priority_8738	Priority High Freq Populations	AX-123958311	Informatives	ALGA0019250
V1	pig	ALGA0019416	3	60930011	Priority_8738	Priority High Freq Populations	AX-116681707	Informatives	ALGA0019416
V1	pig	ALGA0019443	3	62452332	Priority_8738	Priority High Freq Populations	AX-124215348	Informatives	ALGA0019443
V1	pig	ALGA0019512	3	64193306	Priority_8738	Priority High Freq Populations	AX-116681751	Informatives	ALGA0019512
V1	pig	ALGA0019537	3	64904808	Priority_8738	Priority High Freq Populations	AX-116681764	Informatives	ALGA0019537
V1	pig	ALGA0019584	3	67428032	Priority_8738	Priority High Freq Populations	AX-179538473	Informatives	ALGA0019584
V1	pig	ALGA0019596	3	68244097	Priority_8738	Priority High Freq Populations	AX-116207108	Informatives	ALGA0019596
V1	pig	ALGA0019597	3	68274297	Priority_8738	Priority High Freq Populations	AX-127023600	Informatives	ALGA0019597
V1	pig	ALGA0019607	3	68351042	Priority_8738	Priority High Freq Populations	AX-128961049	Informatives	ALGA0019607
V1	pig	ALGA0019697	3	71022246	Priority_8738	Priority High Freq Populations	AX-116681830	Informatives	ALGA0019697
V1	pig	ALGA0019745	3	73204493	Priority_8738	Priority High Freq Populations	AX-116681850	Informatives	ALGA0019745
V1	pig	ALGA0019791	3	74636717	Priority_8738	Priority High Freq Populations	AX-116681867	Informatives	ALGA0019791
V1	pig	ALGA0019832	3	77007683	Priority_8738	Priority High Freq Populations	AX-116681885	Informatives	ALGA0019832
V1	pig	ALGA0019913	3	82061800	Priority_8738	Priority High Freq Populations	AX-129114247	Informatives	ALGA0019913
V1	pig	ALGA0019924	3	83707514	Priority_8738	Priority High Freq Populations	AX-116209827	Informatives	ALGA0019924
V1	pig	ALGA0019960	3	85089475	Priority_8738	Priority High Freq Populations	AX-124210290	Informatives	ALGA0019960
V1	pig	ALGA0019978	3	86511807	Priority_8738	Priority High Freq Populations	AX-116210496	Informatives	ALGA0019978
V1	pig	ALGA0020031	3	88811715	Priority_8738	Priority High Freq Populations	AX-124832696	Informatives	ALGA0020031
V1	pig	ALGA0020034	3	88968396	Priority_8738	Priority High Freq Populations	AX-127634787	Informatives	ALGA0020034
V1	pig	ALGA0020047	3	89661876	Priority_8738	Priority High Freq Populations	AX-116211341	Informatives	ALGA0020047
V1	pig	ALGA0020064	3	91403010	Priority_8738	Priority High Freq Populations	AX-126534999	Informatives	ALGA0020064
V1	pig	ALGA0020260	3	97127027	Priority_8738	Priority High Freq Populations	AX-124650694	Informatives	ALGA0020260
V1	pig	ALGA0020271	3	97178250	Priority_8738	Priority High Freq Populations	AX-116682053	Informatives	ALGA0020271
V1	pig	ALGA0020295	3	97409662	Priority_8738	Priority High Freq Populations	AX-116682056	Informatives	ALGA0020295
V1	pig	ALGA0020322	3	98396450	Priority_8738	Priority High Freq Populations	AX-116213411	Informatives	ALGA0020322
V1	pig	ALGA0020356	3	98759425	Priority_8738	Priority High Freq Populations	AX-116213489	Informatives	ALGA0020356
V1	pig	ALGA0020392	3	99282024	Priority_8738	Priority High Freq Populations	AX-116213601	Informatives	ALGA0020392
V1	pig	ALGA0020393	3	99389878	Priority_8738	Priority High Freq Populations	AX-116682081	Informatives	ALGA0020393
V1	pig	ALGA0020412	3	100472436	Priority_8738	Priority High Freq Populations	AX-116682096	Informatives	ALGA0020412
V1	pig	ALGA0020561	3	104056031	Priority_8738	Priority High Freq Populations	AX-116682154	Informatives	ALGA0020561
V1	pig	ALGA0020597	3	105033562	Priority_8738	Priority High Freq Populations	AX-116214922	Informatives	ALGA0020597
V1	pig	ALGA0020658	3	106463889	Priority_8738	Priority High Freq Populations	AX-116682193	Informatives	ALGA0020658
V1	pig	ALGA0020809	3	108638432	Priority_8738	Priority High Freq Populations	AX-127576468	Informatives	ALGA0020809
V1	pig	ALGA0020810	3	109007919	Priority_8738	Priority High Freq Populations	AX-116682223	Informatives	ALGA0020810
V1	pig	ALGA0020827	3	108987116	Priority_8738	Priority High Freq Populations	AX-116682222	Informatives	ALGA0020827
V1	pig	ALGA0020889	3	110968085	Priority_8738	Priority High Freq Populations	AX-116682259	Informatives	ALGA0020889
V1	pig	ALGA0020906	3	110301580	Priority_8738	Priority High Freq Populations	AX-124209563	Informatives	ALGA0020906
V1	pig	ALGA0021078	3	113036603	Priority_8738	Priority High Freq Populations	AX-116682302	Informatives	ALGA0021078
V1	pig	ALGA0021092	3	113185165	Priority_8738	Priority High Freq Populations	AX-116216764	Informatives	ALGA0021092
V1	pig	ALGA0021148	3	115514271	Priority_8738	Priority High Freq Populations	AX-116217350	Informatives	ALGA0021148
V1	pig	ALGA0021159	3	115678132	Priority_8738	Priority High Freq Populations	AX-116682350	Informatives	ALGA0021159
V1	pig	ALGA0021192	3	116832066	Priority_8738	Priority High Freq Populations	AX-116682363	Informatives	ALGA0021192
V1	pig	ALGA0021199	3	116891081	Priority_8738	Priority High Freq Populations	AX-126112258	Informatives	ALGA0021199
V1	pig	ALGA0021244	3	118039816	Priority_8738	Priority High Freq Populations	AX-128008630	Informatives	ALGA0021244
V1	pig	ALGA0021315	3	120647027	Priority_8738	Priority High Freq Populations	AX-116218453	Informatives	ALGA0021315
V1	pig	ALGA0021376	3	121222593	Priority_8738	Priority High Freq Populations	AX-116682431	Informatives	ALGA0021376
V1	pig	ALGA0021466	3	123358327	Priority_8738	Priority High Freq Populations	AX-116682464	Informatives	ALGA0021466
V1	pig	ALGA0021589	3	124939107	Priority_8738	Priority High Freq Populations	AX-116219332	Informatives	ALGA0021589
V1	pig	ALGA0021661	3	128015118	Priority_8738	Priority High Freq Populations	AX-128631671	Informatives	ALGA0021661
V1	pig	ALGA0021697	3	128343374	Priority_8738	Priority High Freq Populations	AX-128609098	Informatives	ALGA0021697
V1	pig	ALGA0021723	3	129009157	Priority_8738	Priority High Freq Populations	AX-116220092	Informatives	ALGA0021723
V1	pig	ALGA0021974	4	234605	Priority_8738	Priority High Freq Populations	AX-116682663	Informatives	ALGA0021974
V1	pig	ALGA0022092	4	3287934	Priority_8738	Priority High Freq Populations	AX-116221689	Informatives	ALGA0022092
V1	pig	ALGA0022319	4	4682885	Priority_8738	Priority High Freq Populations	AX-116682725	Informatives	ALGA0022319
V1	pig	ALGA0022429	4	124326847	Priority_8738	Priority High Freq Populations	AX-116682744	Informatives	ALGA0022429
V1	pig	ALGA0022483	4	5635397	Priority_8738	Priority High Freq Populations	AX-124215435	Informatives	ALGA0022483
V1	pig	ALGA0022599	4	6665856	Priority_8738	Priority High Freq Populations	AX-116682785	Informatives	ALGA0022599
V1	pig	ALGA0022617	4	6776610	Priority_8738	Priority High Freq Populations	AX-116682789	Informatives	ALGA0022617
V1	pig	ALGA0022705	4	7416204	Priority_8738	Priority High Freq Populations	AX-116682802	Informatives	ALGA0022705
V1	pig	ALGA0023014	4	9963475	Priority_8738	Priority High Freq Populations	AX-116223105	Informatives	ALGA0023014
V1	pig	ALGA0023142	4	11037192	Priority_8738	Priority High Freq Populations	AX-116223328	Informatives	ALGA0023142
V1	pig	ALGA0023180	4	11699071	Priority_8738	Priority High Freq Populations	AX-116682908	Informatives	ALGA0023180
V1	pig	ALGA0023289	4	12912923	Priority_8738	Priority High Freq Populations	AX-116682936	Informatives	ALGA0023289
V1	pig	ALGA0023293	4	12954417	Priority_8738	Priority High Freq Populations	AX-116682938	Informatives	ALGA0023293
V1	pig	ALGA0023358	4	13436182	Priority_8738	Priority High Freq Populations	AX-116223917	Informatives	ALGA0023358
V1	pig	ALGA0023382	4	13793309	Priority_8738	Priority High Freq Populations	AX-116224032	Informatives	ALGA0023382
V1	pig	ALGA0023389	4	13968247	Priority_8738	Priority High Freq Populations	AX-116224080	Informatives	ALGA0023389
V1	pig	ALGA0023430	4	14382005	Priority_8738	Priority High Freq Populations	AX-116682959	Informatives	ALGA0023430
V1	pig	ALGA0023479	4	14836375	Priority_8738	Priority High Freq Populations	AX-116682971	Informatives	ALGA0023479
V1	pig	ALGA0023559	4	15495528	Priority_8738	Priority High Freq Populations	AX-116682991	Informatives	ALGA0023559
V1	pig	ALGA0023561	4	15702799	Priority_8738	Priority High Freq Populations	AX-116682998	Informatives	ALGA0023561
V1	pig	ALGA0023588	4	15808324	Priority_8738	Priority High Freq Populations	AX-116683001	Informatives	ALGA0023588
V1	pig	ALGA0023608	4	16028424	Priority_8738	Priority High Freq Populations	AX-116224573	Informatives	ALGA0023608
V1	pig	ALGA0023632	4	16386711	Priority_8738	Priority High Freq Populations	AX-116683012	Informatives	ALGA0023632
V1	pig	ALGA0023773	4	18427459	Priority_8738	Priority High Freq Populations	AX-116225128	Informatives	ALGA0023773
V1	pig	ALGA0023859	4	19607826	Priority_8738	Priority High Freq Populations	AX-179538657	Informatives	ALGA0023859
V1	pig	ALGA0023922	4	20358640	Priority_8738	Priority High Freq Populations	AX-116225614	Informatives	ALGA0023922
V1	pig	ALGA0023934	4	20468038	Priority_8738	Priority High Freq Populations	AX-116683104	Informatives	ALGA0023934
V1	pig	ALGA0023947	4	20569885	Priority_8738	Priority High Freq Populations	AX-116225655	Informatives	ALGA0023947
V1	pig	ALGA0023950	4	20585534	Priority_8738	Priority High Freq Populations	AX-124215464	Informatives	ALGA0023950
V1	pig	ALGA0023970	4	20753096	Priority_8738	Priority High Freq Populations	AX-116683114	Informatives	ALGA0023970
V1	pig	ALGA0023973	4	20786224	Priority_8738	Priority High Freq Populations	AX-116683116	Informatives	ALGA0023973
V1	pig	ALGA0023979	4	20838255	Priority_8738	Priority High Freq Populations	AX-116225718	Informatives	ALGA0023979
V1	pig	ALGA0024019	4	21421498	Priority_8738	Priority High Freq Populations	AX-127646073	Informatives	ALGA0024019
V1	pig	ALGA0024027	4	21709641	Priority_8738	Priority High Freq Populations	AX-116683132	Informatives	ALGA0024027
V1	pig	ALGA0024031	4	22081785	Priority_8738	Priority High Freq Populations	AX-116226007	Informatives	ALGA0024031
V1	pig	ALGA0024036	4	22405979	Priority_8738	Priority High Freq Populations	AX-123961427	Informatives	ALGA0024036
V1	pig	ALGA0024103	4	24166270	Priority_8738	Priority High Freq Populations	AX-116683169	Informatives	ALGA0024103
V1	pig	ALGA0024108	4	24229973	Priority_8738	Priority High Freq Populations	AX-179535924	Informatives	ALGA0024108
V1	pig	ALGA0024196	4	27377224	Priority_8738	Priority High Freq Populations	AX-116683218	Informatives	ALGA0024196
V1	pig	ALGA0024228	4	27851572	Priority_8738	Priority High Freq Populations	AX-116683229	Informatives	ALGA0024228
V1	pig	ALGA0024276	4	29290882	Priority_8738	Priority High Freq Populations	AX-130504855	Informatives	ALGA0024276
V1	pig	ALGA0024370	4	30978928	Priority_8738	Priority High Freq Populations	AX-116228015	Informatives	ALGA0024370
V1	pig	ALGA0024373	4	31102218	Priority_8738	Priority High Freq Populations	AX-128470479	Informatives	ALGA0024373
V1	pig	ALGA0024380	4	31183347	Priority_8738	Priority High Freq Populations	AX-116228064	Informatives	ALGA0024380
V1	pig	ALGA0024435	4	31986054	Priority_8738	Priority High Freq Populations	AX-116228288	Informatives	ALGA0024435
V1	pig	ALGA0024468	4	32771349	Priority_8738	Priority High Freq Populations	AX-116683307	Informatives	ALGA0024468
V1	pig	ALGA0024651	4	36966859	Priority_8738	Priority High Freq Populations	AX-116683384	Informatives	ALGA0024651
V1	pig	ALGA0024666	4	37835899	Priority_8738	Priority High Freq Populations	AX-116229551	Informatives	ALGA0024666
V1	pig	ALGA0024746	4	39600960	Priority_8738	Priority High Freq Populations	AX-116229836	Informatives	ALGA0024746
V1	pig	ALGA0024802	4	40408391	Priority_8738	Priority High Freq Populations	AX-116230044	Informatives	ALGA0024802
V1	pig	ALGA0024823	4	40837074	Priority_8738	Priority High Freq Populations	AX-116683436	Informatives	ALGA0024823
V1	pig	ALGA0024878	4	42247365	Priority_8738	Priority High Freq Populations	AX-116230485	Informatives	ALGA0024878
V1	pig	ALGA0024885	4	42773137	Priority_8738	Priority High Freq Populations	AX-116230579	Informatives	ALGA0024885
V1	pig	ALGA0024910	4	44049716	Priority_8738	Priority High Freq Populations	AX-116230757	Informatives	ALGA0024910
V1	pig	ALGA0024920	4	44232030	Priority_8738	Priority High Freq Populations	AX-127608395	Informatives	ALGA0024920
V1	pig	ALGA0024922	4	44259753	Priority_8738	Priority High Freq Populations	AX-116683470	Informatives	ALGA0024922
V1	pig	ALGA0024939	4	45716142	Priority_8738	Priority High Freq Populations	AX-116231201	Informatives	ALGA0024939
V1	pig	ALGA0024989	4	46761504	Priority_8738	Priority High Freq Populations	AX-116231547	Informatives	ALGA0024989
V1	pig	ALGA0024990	4	46792408	Priority_8738	Priority High Freq Populations	AX-116231557	Informatives	ALGA0024990
V1	pig	ALGA0025010	4	47552332	Priority_8738	Priority High Freq Populations	AX-116231747	Informatives	ALGA0025010
V1	pig	ALGA0025031	4	49728440	Priority_8738	Priority High Freq Populations	AX-125255779	Informatives	ALGA0025031
V1	pig	ALGA0025042	4	50747252	Priority_8738	Priority High Freq Populations	AX-116232665	Informatives	ALGA0025042
V1	pig	ALGA0025126	4	54992265	Priority_8738	Priority High Freq Populations	AX-179481335	Informatives	ALGA0025126
V1	pig	ALGA0025156	4	55502206	Priority_8738	Priority High Freq Populations	AX-124489441	Informatives	ALGA0025156
V1	pig	ALGA0025197	4	56119962	Priority_8738	Priority High Freq Populations	AX-116683548	Informatives	ALGA0025197
V1	pig	ALGA0025198	4	56160306	Priority_8738	Priority High Freq Populations	AX-125238584	Informatives	ALGA0025198
V1	pig	ALGA0025201	4	56209451	Priority_8738	Priority High Freq Populations	AX-116233965	Informatives	ALGA0025201
V1	pig	ALGA0025260	4	57270379	Priority_8738	Priority High Freq Populations	AX-179570432	Informatives	ALGA0025260
V1	pig	ALGA0025319	4	59374073	Priority_8738	Priority High Freq Populations	AX-116683590	Informatives	ALGA0025319
V1	pig	ALGA0025382	4	61912091	Priority_8738	Priority High Freq Populations	AX-116235565	Informatives	ALGA0025382
V1	pig	ALGA0025434	4	63372166	Priority_8738	Priority High Freq Populations	AX-116235914	Informatives	ALGA0025434
V1	pig	ALGA0025441	4	63422287	Priority_8738	Priority High Freq Populations	AX-126535576	Informatives	ALGA0025441
V1	pig	ALGA0025456	4	63809182	Priority_8738	Priority High Freq Populations	AX-116683640	Informatives	ALGA0025456
V1	pig	ALGA0025541	4	65796075	Priority_8738	Priority High Freq Populations	AX-128016549	Informatives	ALGA0025541
V1	pig	ALGA0025577	4	67317189	Priority_8738	Priority High Freq Populations	AX-116236840	Informatives	ALGA0025577
V1	pig	ALGA0025588	4	67566388	Priority_8738	Priority High Freq Populations	AX-116236916	Informatives	ALGA0025588
V1	pig	ALGA0025668	4	69431942	Priority_8738	Priority High Freq Populations	AX-116683719	Informatives	ALGA0025668
V1	pig	ALGA0025675	4	69626152	Priority_8738	Priority High Freq Populations	AX-127651459	Informatives	ALGA0025675
V1	pig	ALGA0025722	4	70794845	Priority_8738	Priority High Freq Populations	AX-116237604	Informatives	ALGA0025722
V1	pig	ALGA0025759	4	71187533	Priority_8738	Priority High Freq Populations	AX-116683740	Informatives	ALGA0025759
V1	pig	ALGA0025820	4	72265749	Priority_8738	Priority High Freq Populations	AX-116683752	Informatives	ALGA0025820
V1	pig	ALGA0025874	4	72953408	Priority_8738	Priority High Freq Populations	AX-116683765	Informatives	ALGA0025874
V1	pig	ALGA0025903	4	73167766	Priority_8738	Priority High Freq Populations	AX-116238284	Informatives	ALGA0025903
V1	pig	ALGA0025931	4	74118875	Priority_8738	Priority High Freq Populations	AX-116683783	Informatives	ALGA0025931
V1	pig	ALGA0026003	4	75116074	Priority_8738	Priority High Freq Populations	AX-127650866	Informatives	ALGA0026003
V1	pig	ALGA0026017	4	75297840	Priority_8738	Priority High Freq Populations	AX-123958480	Informatives	ALGA0026017
V1	pig	ALGA0026064	4	76376049	Priority_8738	Priority High Freq Populations	AX-116683829	Informatives	ALGA0026064
V1	pig	ALGA0026066	4	76401305	Priority_8738	Priority High Freq Populations	AX-179531297	Informatives	ALGA0026066
V1	pig	ALGA0026109	4	77090571	Priority_8738	Priority High Freq Populations	AX-116683837	Informatives	ALGA0026109
V1	pig	ALGA0026185	4	78305530	Priority_8738	Priority High Freq Populations	AX-116239176	Informatives	ALGA0026185
V1	pig	ALGA0026196	4	79088646	Priority_8738	Priority High Freq Populations	AX-116239328	Informatives	ALGA0026196
V1	pig	ALGA0026230	4	81479518	Priority_8738	Priority High Freq Populations	AX-116239934	Informatives	ALGA0026230
V1	pig	ALGA0026236	4	82037515	Priority_8738	Priority High Freq Populations	AX-125686406	Informatives	ALGA0026236
V1	pig	ALGA0026242	4	82301414	Priority_8738	Priority High Freq Populations	AX-116683907	Informatives	ALGA0026242
V1	pig	ALGA0026261	4	83269208	Priority_8738	Priority High Freq Populations	AX-116240366	Informatives	ALGA0026261
V1	pig	ALGA0026267	4	83351551	Priority_8738	Priority High Freq Populations	AX-179530614	Informatives	ALGA0026267
V1	pig	ALGA0026289	4	84081009	Priority_8738	Priority High Freq Populations	AX-116240587	Informatives	ALGA0026289
V1	pig	ALGA0026307	4	84574724	Priority_8738	Priority High Freq Populations	AX-130823549	Informatives	ALGA0026307
V1	pig	ALGA0026320	4	84673332	Priority_8738	Priority High Freq Populations	AX-116683943	Informatives	ALGA0026320
V1	pig	ALGA0026325	4	84765697	Priority_8738	Priority High Freq Populations	AX-130313626	Informatives	ALGA0026325
V1	pig	ALGA0026394	4	85857464	Priority_8738	Priority High Freq Populations	AX-116241040	Informatives	ALGA0026394
V1	pig	ALGA0026434	4	86347263	Priority_8738	Priority High Freq Populations	AX-116683969	Informatives	ALGA0026434
V1	pig	ALGA0026439	4	86603616	Priority_8738	Priority High Freq Populations	AX-116241218	Informatives	ALGA0026439
V1	pig	ALGA0026460	4	86942806	Priority_8738	Priority High Freq Populations	AX-127126729	Informatives	ALGA0026460
V1	pig	ALGA0026501	4	87563380	Priority_8738	Priority High Freq Populations	AX-126713753	Informatives	ALGA0026501
V1	pig	ALGA0026519	4	87660682	Priority_8738	Priority High Freq Populations	AX-128069745	Informatives	ALGA0026519
V1	pig	ALGA0026530	4	87868728	Priority_8738	Priority High Freq Populations	AX-116683995	Informatives	ALGA0026530
V1	pig	ALGA0026599	4	89206851	Priority_8738	Priority High Freq Populations	AX-129778330	Informatives	ALGA0026599
V1	pig	ALGA0026639	4	89906404	Priority_8738	Priority High Freq Populations	AX-128186909	Informatives	ALGA0026639
V1	pig	ALGA0026686	4	90378144	Priority_8738	Priority High Freq Populations	AX-179535226	Informatives	ALGA0026686
V1	pig	ALGA0026782	4	92336741	Priority_8738	Priority High Freq Populations	AX-116684066	Informatives	ALGA0026782
V1	pig	ALGA0026787	4	92382418	Priority_8738	Priority High Freq Populations	AX-127432970	Informatives	ALGA0026787
V1	pig	ALGA0026790	4	92421451	Priority_8738	Priority High Freq Populations	AX-126325260	Informatives	ALGA0026790
V1	pig	ALGA0026850	4	93227788	Priority_8738	Priority High Freq Populations	AX-116242967	Informatives	ALGA0026850
V1	pig	ALGA0026875	4	93525544	Priority_8738	Priority High Freq Populations	AX-116243041	Informatives	ALGA0026875
V1	pig	ALGA0026911	4	94024286	Priority_8738	Priority High Freq Populations	AX-125322490	Informatives	ALGA0026911
V1	pig	ALGA0026937	4	94708711	Priority_8738	Priority High Freq Populations	AX-116243305	Informatives	ALGA0026937
V1	pig	ALGA0026983	4	95271580	Priority_8738	Priority High Freq Populations	AX-116684116	Informatives	ALGA0026983
V1	pig	ALGA0027007	4	95977574	Priority_8738	Priority High Freq Populations	AX-179496048	Informatives	ALGA0027007
V1	pig	ALGA0027029	4	96136737	Priority_8738	Priority High Freq Populations	AX-116684128	Informatives	ALGA0027029
V1	pig	ALGA0027169	4	97566927	Priority_8738	Priority High Freq Populations	AX-126684900	Informatives	ALGA0027169
V1	pig	ALGA0027176	4	97741445	Priority_8738	Priority High Freq Populations	AX-127794463	Informatives	ALGA0027176
V1	pig	ALGA0027227	4	98532824	Priority_8738	Priority High Freq Populations	AX-130545822	Informatives	ALGA0027227
V1	pig	ALGA0027231	4	98560693	Priority_8738	Priority High Freq Populations	AX-179531656	Informatives	ALGA0027231
V1	pig	ALGA0027320	4	99876131	Priority_8738	Priority High Freq Populations	AX-116684198	Informatives	ALGA0027320
V1	pig	ALGA0027343	4	100122681	Priority_8738	Priority High Freq Populations	AX-116684204	Informatives	ALGA0027343
V1	pig	ALGA0027398	4	101458668	Priority_8738	Priority High Freq Populations	AX-127923127	Informatives	ALGA0027398
V1	pig	ALGA0027442	4	102060871	Priority_8738	Priority High Freq Populations	AX-116245125	Informatives	ALGA0027442
V1	pig	ALGA0027455	4	102206884	Priority_8738	Priority High Freq Populations	AX-116684226	Informatives	ALGA0027455
V1	pig	ALGA0027556	4	103570111	Priority_8738	Priority High Freq Populations	AX-116245475	Informatives	ALGA0027556
V1	pig	ALGA0027584	4	103968409	Priority_8738	Priority High Freq Populations	AX-116245571	Informatives	ALGA0027584
V1	pig	ALGA0027619	4	104241275	Priority_8738	Priority High Freq Populations	AX-116245658	Informatives	ALGA0027619
V1	pig	ALGA0027672	4	104880457	Priority_8738	Priority High Freq Populations	AX-116245802	Informatives	ALGA0027672
V1	pig	ALGA0027681	4	104920198	Priority_8738	Priority High Freq Populations	AX-116684291	Informatives	ALGA0027681
V1	pig	ALGA0027730	4	105152424	Priority_8738	Priority High Freq Populations	AX-116684302	Informatives	ALGA0027730
V1	pig	ALGA0027778	4	106002452	Priority_8738	Priority High Freq Populations	AX-116684314	Informatives	ALGA0027778
V1	pig	ALGA0027834	4	106717606	Priority_8738	Priority High Freq Populations	AX-116684330	Informatives	ALGA0027834
V1	pig	ALGA0027872	4	107330798	Priority_8738	Priority High Freq Populations	AX-116684342	Informatives	ALGA0027872
V1	pig	ALGA0027902	4	107570906	Priority_8738	Priority High Freq Populations	AX-116684344	Informatives	ALGA0027902
V1	pig	ALGA0027910	4	107746068	Priority_8738	Priority High Freq Populations	AX-116246417	Informatives	ALGA0027910
V1	pig	ALGA0027926	4	108249949	Priority_8738	Priority High Freq Populations	AX-116246535	Informatives	ALGA0027926
V1	pig	ALGA0027927	4	108326130	Priority_8738	Priority High Freq Populations	AX-116684352	Informatives	ALGA0027927
V1	pig	ALGA0027970	4	108840398	Priority_8738	Priority High Freq Populations	AX-116684368	Informatives	ALGA0027970
V1	pig	ALGA0028072	4	110083524	Priority_8738	Priority High Freq Populations	AX-116246915	Informatives	ALGA0028072
V1	pig	ALGA0028166	4	111168119	Priority_8738	Priority High Freq Populations	AX-116247151	Informatives	ALGA0028166
V1	pig	ALGA0028293	4	112364668	Priority_8738	Priority High Freq Populations	AX-116247457	Informatives	ALGA0028293
V1	pig	ALGA0028295	4	112386275	Priority_8738	Priority High Freq Populations	AX-116684447	Informatives	ALGA0028295
V1	pig	ALGA0028340	4	112875311	Priority_8738	Priority High Freq Populations	AX-179513186	Informatives	ALGA0028340
V1	pig	ALGA0028381	4	113216137	Priority_8738	Priority High Freq Populations	AX-116247686	Informatives	ALGA0028381
V1	pig	ALGA0028398	4	113700994	Priority_8738	Priority High Freq Populations	AX-116684485	Informatives	ALGA0028398
V1	pig	ALGA0028399	4	113674857	Priority_8738	Priority High Freq Populations	AX-129978267	Informatives	ALGA0028399
V1	pig	ALGA0028437	4	114161418	Priority_8738	Priority High Freq Populations	AX-116684494	Informatives	ALGA0028437
V1	pig	ALGA0028467	4	114814756	Priority_8738	Priority High Freq Populations	AX-116684500	Informatives	ALGA0028467
V1	pig	ALGA0028487	4	115278226	Priority_8738	Priority High Freq Populations	AX-116248249	Informatives	ALGA0028487
V1	pig	ALGA0028520	4	115992401	Priority_8738	Priority High Freq Populations	AX-116684513	Informatives	ALGA0028520
V1	pig	ALGA0028531	4	116428892	Priority_8738	Priority High Freq Populations	AX-116684522	Informatives	ALGA0028531
V1	pig	ALGA0028632	4	117577439	Priority_8738	Priority High Freq Populations	AX-116684544	Informatives	ALGA0028632
V1	pig	ALGA0028676	4	118057780	Priority_8738	Priority High Freq Populations	AX-116684556	Informatives	ALGA0028676
V1	pig	ALGA0028678	4	118151662	Priority_8738	Priority High Freq Populations	AX-116248911	Informatives	ALGA0028678
V1	pig	ALGA0028681	4	118175574	Priority_8738	Priority High Freq Populations	AX-116684558	Informatives	ALGA0028681
V1	pig	ALGA0028692	4	118244588	Priority_8738	Priority High Freq Populations	AX-116684561	Informatives	ALGA0028692
V1	pig	ALGA0028699	4	118273989	Priority_8738	Priority High Freq Populations	AX-116684562	Informatives	ALGA0028699
V1	pig	ALGA0028809	4	119497735	Priority_8738	Priority High Freq Populations	AX-124719785	Informatives	ALGA0028809
V1	pig	ALGA0028822	4	119655517	Priority_8738	Priority High Freq Populations	AX-116684601	Informatives	ALGA0028822
V1	pig	ALGA0028858	4	120230072	Priority_8738	Priority High Freq Populations	AX-116684614	Informatives	ALGA0028858
V1	pig	ALGA0028920	4	120775943	Priority_8738	Priority High Freq Populations	AX-116684626	Informatives	ALGA0028920
V1	pig	ALGA0028963	4	121510262	Priority_8738	Priority High Freq Populations	AX-116684642	Informatives	ALGA0028963
V1	pig	ALGA0029096	4	122620318	Priority_8738	Priority High Freq Populations	AX-127557921	Informatives	ALGA0029096
V1	pig	ALGA0029538	4	127719021	Priority_8738	Priority High Freq Populations	AX-130514516	Informatives	ALGA0029538
V1	pig	ALGA0029605	4	128864324	Priority_8738	Priority High Freq Populations	AX-179554312	Informatives	ALGA0029605
V1	pig	ALGA0029695	4	129845943	Priority_8738	Priority High Freq Populations	AX-116684822	Informatives	ALGA0029695
V1	pig	ALGA0029732	4	130182959	Priority_8738	Priority High Freq Populations	AX-116684827	Informatives	ALGA0029732
V1	pig	ALGA0029749	4	130388545	Priority_8738	Priority High Freq Populations	AX-116684831	Informatives	ALGA0029749
V1	pig	ALGA0029753	4	130450410	Priority_8738	Priority High Freq Populations	AX-116684833	Informatives	ALGA0029753
V1	pig	ALGA0029781	4	934595	Priority_8738	Priority High Freq Populations	AX-116221322	Informatives	ALGA0029781
V1	pig	ALGA0029910	5	4833479	Priority_8738	Priority High Freq Populations	AX-116684881	Informatives	ALGA0029910
V1	pig	ALGA0029930	5	5251762	Priority_8738	Priority High Freq Populations	AX-116252401	Informatives	ALGA0029930
V1	pig	ALGA0030010	5	6339997	Priority_8738	Priority High Freq Populations	AX-116684909	Informatives	ALGA0030010
V1	pig	ALGA0030091	5	8186694	Priority_8738	Priority High Freq Populations	AX-116684931	Informatives	ALGA0030091
V1	pig	ALGA0030157	5	8854690	Priority_8738	Priority High Freq Populations	AX-116684949	Informatives	ALGA0030157
V1	pig	ALGA0030190	5	9337743	Priority_8738	Priority High Freq Populations	AX-116684959	Informatives	ALGA0030190
V1	pig	ALGA0030242	5	9972459	Priority_8738	Priority High Freq Populations	AX-116253374	Informatives	ALGA0030242
V1	pig	ALGA0030301	5	10864858	Priority_8738	Priority High Freq Populations	AX-179570454	Informatives	ALGA0030301
V1	pig	ALGA0030490	0	0	Priority_8738	Priority High Freq Populations	AX-124541163	Informatives	ALGA0030490
V1	pig	ALGA0030510	0	0	Priority_8738	Priority High Freq Populations	AX-116254006	Informatives	ALGA0030510
V1	pig	ALGA0030691	5	13798075	Priority_8738	Priority High Freq Populations	AX-116685087	Informatives	ALGA0030691
V1	pig	ALGA0030701	5	14025761	Priority_8738	Priority High Freq Populations	AX-116254679	Informatives	ALGA0030701
V1	pig	ALGA0030722	5	14251517	Priority_8738	Priority High Freq Populations	AX-127622194	Informatives	ALGA0030722
V1	pig	ALGA0030734	5	14326691	Priority_8738	Priority High Freq Populations	AX-123958575	Informatives	ALGA0030734
V1	pig	ALGA0030746	5	14559630	Priority_8738	Priority High Freq Populations	AX-123961623	Informatives	ALGA0030746
V1	pig	ALGA0030829	5	15764033	Priority_8738	Priority High Freq Populations	AX-116255103	Informatives	ALGA0030829
V1	pig	ALGA0030847	5	15997122	Priority_8738	Priority High Freq Populations	AX-116685129	Informatives	ALGA0030847
V1	pig	ALGA0030866	0	0	Priority_8738	Priority High Freq Populations	AX-116255317	Informatives	ALGA0030866
V1	pig	ALGA0031056	5	19095514	Priority_8738	Priority High Freq Populations	AX-116685181	Informatives	ALGA0031056
V1	pig	ALGA0031066	5	19388006	Priority_8738	Priority High Freq Populations	AX-127346799	Informatives	ALGA0031066
V1	pig	ALGA0031124	5	20154228	Priority_8738	Priority High Freq Populations	AX-123958581	Informatives	ALGA0031124
V1	pig	ALGA0031403	5	25923083	Priority_8738	Priority High Freq Populations	AX-116257408	Informatives	ALGA0031403
V1	pig	ALGA0031434	5	27486106	Priority_8738	Priority High Freq Populations	AX-176010824	Informatives	ALGA0031434
V1	pig	ALGA0031465	5	27770852	Priority_8738	Priority High Freq Populations	AX-116685288	Informatives	ALGA0031465
V1	pig	ALGA0031516	5	29579275	Priority_8738	Priority High Freq Populations	AX-130216743	Informatives	ALGA0031516
V1	pig	ALGA0031586	5	31063327	Priority_8738	Priority High Freq Populations	AX-179531769	Informatives	ALGA0031586
V1	pig	ALGA0031600	5	31184691	Priority_8738	Priority High Freq Populations	AX-116258584	Informatives	ALGA0031600
V1	pig	ALGA0031660	5	32644757	Priority_8738	Priority High Freq Populations	AX-123958592	Informatives	ALGA0031660
V1	pig	ALGA0031705	5	34256405	Priority_8738	Priority High Freq Populations	AX-130310101	Informatives	ALGA0031705
V1	pig	ALGA0031736	5	36314172	Priority_8738	Priority High Freq Populations	AX-116685406	Informatives	ALGA0031736
V1	pig	ALGA0031750	5	37286967	Priority_8738	Priority High Freq Populations	AX-116685424	Informatives	ALGA0031750
V1	pig	ALGA0031895	5	47338609	Priority_8738	Priority High Freq Populations	AX-116685521	Informatives	ALGA0031895
V1	pig	ALGA0031915	5	48817930	Priority_8738	Priority High Freq Populations	AX-124212527	Informatives	ALGA0031915
V1	pig	ALGA0031924	5	48896828	Priority_8738	Priority High Freq Populations	AX-116261984	Informatives	ALGA0031924
V1	pig	ALGA0031937	5	49948927	Priority_8738	Priority High Freq Populations	AX-116262212	Informatives	ALGA0031937
V1	pig	ALGA0031955	5	51750888	Priority_8738	Priority High Freq Populations	AX-128620439	Informatives	ALGA0031955
V1	pig	ALGA0031990	5	55005806	Priority_8738	Priority High Freq Populations	AX-116262977	Informatives	ALGA0031990
V1	pig	ALGA0032035	5	57011951	Priority_8738	Priority High Freq Populations	AX-116263406	Informatives	ALGA0032035
V1	pig	ALGA0032061	5	57689594	Priority_8738	Priority High Freq Populations	AX-116685624	Informatives	ALGA0032061
V1	pig	ALGA0032094	5	58821680	Priority_8738	Priority High Freq Populations	AX-116685642	Informatives	ALGA0032094
V1	pig	ALGA0032158	5	59383772	Priority_8738	Priority High Freq Populations	AX-179530509	Informatives	ALGA0032158
V1	pig	ALGA0032166	5	59434476	Priority_8738	Priority High Freq Populations	AX-116685659	Informatives	ALGA0032166
V1	pig	ALGA0032189	5	60628014	Priority_8738	Priority High Freq Populations	AX-116685671	Informatives	ALGA0032189
V1	pig	ALGA0032317	5	62389903	Priority_8738	Priority High Freq Populations	AX-127749880	Informatives	ALGA0032317
V1	pig	ALGA0032376	5	64189323	Priority_8738	Priority High Freq Populations	AX-116685731	Informatives	ALGA0032376
V1	pig	ALGA0032493	5	66050287	Priority_8738	Priority High Freq Populations	AX-116265237	Informatives	ALGA0032493
V1	pig	ALGA0032587	5	67433894	Priority_8738	Priority High Freq Populations	AX-123961682	Informatives	ALGA0032587
V1	pig	ALGA0032723	5	69872903	Priority_8738	Priority High Freq Populations	AX-116685825	Informatives	ALGA0032723
V1	pig	ALGA0032748	5	70121621	Priority_8738	Priority High Freq Populations	AX-116685832	Informatives	ALGA0032748
V1	pig	ALGA0032767	5	70454750	Priority_8738	Priority High Freq Populations	AX-179531589	Informatives	ALGA0032767
V1	pig	ALGA0032768	5	70474166	Priority_8738	Priority High Freq Populations	AX-129164637	Informatives	ALGA0032768
V1	pig	ALGA0032850	5	72774634	Priority_8738	Priority High Freq Populations	AX-116685866	Informatives	ALGA0032850
V1	pig	ALGA0032869	5	73118865	Priority_8738	Priority High Freq Populations	AX-116685874	Informatives	ALGA0032869
V1	pig	ALGA0032939	5	75007420	Priority_8738	Priority High Freq Populations	AX-116267371	Informatives	ALGA0032939
V1	pig	ALGA0032979	5	76105010	Priority_8738	Priority High Freq Populations	AX-116685904	Informatives	ALGA0032979
V1	pig	ALGA0033122	5	79625050	Priority_8738	Priority High Freq Populations	AX-116685967	Informatives	ALGA0033122
V1	pig	ALGA0033124	5	79591052	Priority_8738	Priority High Freq Populations	AX-116685966	Informatives	ALGA0033124
V1	pig	ALGA0033185	5	81081174	Priority_8738	Priority High Freq Populations	AX-116268779	Informatives	ALGA0033185
V1	pig	ALGA0033188	5	81089528	Priority_8738	Priority High Freq Populations	AX-116686004	Informatives	ALGA0033188
V1	pig	ALGA0033244	5	83350830	Priority_8738	Priority High Freq Populations	AX-116269301	Informatives	ALGA0033244
V1	pig	ALGA0033263	5	83701151	Priority_8738	Priority High Freq Populations	AX-179530312	Informatives	ALGA0033263
V1	pig	ALGA0033299	5	85151624	Priority_8738	Priority High Freq Populations	AX-116686074	Informatives	ALGA0033299
V1	pig	ALGA0033353	5	86812335	Priority_8738	Priority High Freq Populations	AX-116270059	Informatives	ALGA0033353
V1	pig	ALGA0033632	5	93072300	Priority_8738	Priority High Freq Populations	AX-124480052	Informatives	ALGA0033632
V1	pig	ALGA0033636	5	93710246	Priority_8738	Priority High Freq Populations	AX-124529674	Informatives	ALGA0033636
V1	pig	ALGA0033698	5	95008452	Priority_8738	Priority High Freq Populations	AX-116686245	Informatives	ALGA0033698
V1	pig	ALGA0033704	5	94970281	Priority_8738	Priority High Freq Populations	AX-125461416	Informatives	ALGA0033704
V1	pig	ALGA0033718	5	94888129	Priority_8738	Priority High Freq Populations	AX-179531349	Informatives	ALGA0033718
V1	pig	ALGA0033735	5	94705788	Priority_8738	Priority High Freq Populations	AX-116271609	Informatives	ALGA0033735
V1	pig	ALGA0033747	5	94609227	Priority_8738	Priority High Freq Populations	AX-179535305	Informatives	ALGA0033747
V1	pig	ALGA0033870	5	98228563	Priority_8738	Priority High Freq Populations	AX-116686288	Informatives	ALGA0033870
V1	pig	ALGA0033883	5	98422016	Priority_8738	Priority High Freq Populations	AX-116272345	Informatives	ALGA0033883
V1	pig	ALGA0033952	5	98867149	Priority_8738	Priority High Freq Populations	AX-116272454	Informatives	ALGA0033952
V1	pig	ALGA0033972	5	100660217	Priority_8738	Priority High Freq Populations	AX-116686341	Informatives	ALGA0033972
V1	pig	ALGA0034091	5	101365073	Priority_8738	Priority High Freq Populations	AX-116686354	Informatives	ALGA0034091
V1	pig	ALGA0034220	5	104293531	Priority_8738	Priority High Freq Populations	AX-116686410	Informatives	ALGA0034220
V1	pig	ALGA0034316	5	31735542	Priority_8738	Priority High Freq Populations	AX-116686412	Informatives	ALGA0034316
V1	pig	ALGA0034376	6	5671575	Priority_8738	Priority High Freq Populations	AX-116686513	Informatives	ALGA0034376
V1	pig	ALGA0034467	6	6753706	Priority_8738	Priority High Freq Populations	AX-116686531	Informatives	ALGA0034467
V1	pig	ALGA0034502	6	7916541	Priority_8738	Priority High Freq Populations	AX-116686545	Informatives	ALGA0034502
V1	pig	ALGA0034562	6	11997205	Priority_8738	Priority High Freq Populations	AX-123958679	Informatives	ALGA0034562
V1	pig	ALGA0034638	6	15717287	Priority_8738	Priority High Freq Populations	AX-116276811	Informatives	ALGA0034638
V1	pig	ALGA0034769	6	21445556	Priority_8738	Priority High Freq Populations	AX-116277837	Informatives	ALGA0034769
V1	pig	ALGA0034836	6	22658905	Priority_8738	Priority High Freq Populations	AX-116686769	Informatives	ALGA0034836
V1	pig	ALGA0034850	6	23477206	Priority_8738	Priority High Freq Populations	AX-116278314	Informatives	ALGA0034850
V1	pig	ALGA0034888	6	23837873	Priority_8738	Priority High Freq Populations	AX-137548616	Informatives	ALGA0034888
V1	pig	ALGA0034911	6	25502774	Priority_8738	Priority High Freq Populations	AX-116278717	Informatives	ALGA0034911
V1	pig	ALGA0035059	6	32384251	Priority_8738	Priority High Freq Populations	AX-135168268	Informatives	ALGA0035059
V1	pig	ALGA0035099	6	33041267	Priority_8738	Priority High Freq Populations	AX-116686882	Informatives	ALGA0035099
V1	pig	ALGA0035105	6	33467580	Priority_8738	Priority High Freq Populations	AX-116686890	Informatives	ALGA0035105
V1	pig	ALGA0035198	6	40261946	Priority_8738	Priority High Freq Populations	AX-123958703	Informatives	ALGA0035198
V1	pig	ALGA0035220	6	42951646	Priority_8738	Priority High Freq Populations	AX-116281738	Informatives	ALGA0035220
V1	pig	ALGA0035330	6	58346617	Priority_8738	Priority High Freq Populations	AX-116284897	Informatives	ALGA0035330
V1	pig	ALGA0035472	6	71441996	Priority_8738	Priority High Freq Populations	AX-116287880	Informatives	ALGA0035472
V1	pig	ALGA0035594	6	76253780	Priority_8738	Priority High Freq Populations	AX-116687206	Informatives	ALGA0035594
V1	pig	ALGA0035665	6	79782668	Priority_8738	Priority High Freq Populations	AX-179535373	Informatives	ALGA0035665
V1	pig	ALGA0035678	6	80201311	Priority_8738	Priority High Freq Populations	AX-137396329	Informatives	ALGA0035678
V1	pig	ALGA0035847	6	86804762	Priority_8738	Priority High Freq Populations	AX-116291406	Informatives	ALGA0035847
V1	pig	ALGA0035889	6	88344172	Priority_8738	Priority High Freq Populations	AX-116291780	Informatives	ALGA0035889
V1	pig	ALGA0035955	6	92743077	Priority_8738	Priority High Freq Populations	AX-116292541	Informatives	ALGA0035955
V1	pig	ALGA0036131	6	97620286	Priority_8738	Priority High Freq Populations	AX-116687460	Informatives	ALGA0036131
V1	pig	ALGA0036219	6	102362625	Priority_8738	Priority High Freq Populations	AX-179531101	Informatives	ALGA0036219
V1	pig	ALGA0036235	6	102495561	Priority_8738	Priority High Freq Populations	AX-179531522	Informatives	ALGA0036235
V1	pig	ALGA0036243	6	102525621	Priority_8738	Priority High Freq Populations	AX-116687515	Informatives	ALGA0036243
V1	pig	ALGA0036258	6	104376948	Priority_8738	Priority High Freq Populations	AX-116687530	Informatives	ALGA0036258
V1	pig	ALGA0036260	6	104413267	Priority_8738	Priority High Freq Populations	AX-116295195	Informatives	ALGA0036260
V1	pig	ALGA0036317	6	109078607	Priority_8738	Priority High Freq Populations	AX-116295960	Informatives	ALGA0036317
V1	pig	ALGA0043483	7	88903069	Priority_8738	Priority High Freq Populations	AX-116689783	Informatives	ALGA0043483
V1	pig	ALGA0036320	6	108976054	Priority_8738	Priority High Freq Populations	AX-116687558	Informatives	ALGA0036320
V1	pig	ALGA0036327	6	109721209	Priority_8738	Priority High Freq Populations	AX-116687566	Informatives	ALGA0036327
V1	pig	ALGA0036349	6	110728502	Priority_8738	Priority High Freq Populations	AX-116296288	Informatives	ALGA0036349
V1	pig	ALGA0036387	6	112311265	Priority_8738	Priority High Freq Populations	AX-116687590	Informatives	ALGA0036387
V1	pig	ALGA0036400	6	112765492	Priority_8738	Priority High Freq Populations	AX-116296800	Informatives	ALGA0036400
V1	pig	ALGA0036409	6	113026652	Priority_8738	Priority High Freq Populations	AX-179531066	Informatives	ALGA0036409
V1	pig	ALGA0036452	6	116681458	Priority_8738	Priority High Freq Populations	AX-116687622	Informatives	ALGA0036452
V1	pig	ALGA0036515	6	119678992	Priority_8738	Priority High Freq Populations	AX-116687651	Informatives	ALGA0036515
V1	pig	ALGA0036516	6	120016984	Priority_8738	Priority High Freq Populations	AX-116687654	Informatives	ALGA0036516
V1	pig	ALGA0036538	6	120233587	Priority_8738	Priority High Freq Populations	AX-179554332	Informatives	ALGA0036538
V1	pig	ALGA0036546	6	121192440	Priority_8738	Priority High Freq Populations	AX-116687672	Informatives	ALGA0036546
V1	pig	ALGA0036562	6	121304750	Priority_8738	Priority High Freq Populations	AX-116298713	Informatives	ALGA0036562
V1	pig	ALGA0036574	6	124655357	Priority_8738	Priority High Freq Populations	AX-179531060	Informatives	ALGA0036574
V1	pig	ALGA0036576	6	124742562	Priority_8738	Priority High Freq Populations	AX-116687693	Informatives	ALGA0036576
V1	pig	ALGA0036588	6	125160851	Priority_8738	Priority High Freq Populations	AX-135801583	Informatives	ALGA0036588
V1	pig	ALGA0036604	6	125950804	Priority_8738	Priority High Freq Populations	AX-116687707	Informatives	ALGA0036604
V1	pig	ALGA0036607	6	125977595	Priority_8738	Priority High Freq Populations	AX-116299717	Informatives	ALGA0036607
V1	pig	ALGA0036622	6	126143938	Priority_8738	Priority High Freq Populations	AX-116687712	Informatives	ALGA0036622
V1	pig	ALGA0036646	6	128657048	Priority_8738	Priority High Freq Populations	AX-116687719	Informatives	ALGA0036646
V1	pig	ALGA0036723	6	131278864	Priority_8738	Priority High Freq Populations	AX-124212687	Informatives	ALGA0036723
V1	pig	ALGA0036866	6	135871747	Priority_8738	Priority High Freq Populations	AX-116687825	Informatives	ALGA0036866
V1	pig	ALGA0036875	6	135792812	Priority_8738	Priority High Freq Populations	AX-179538978	Informatives	ALGA0036875
V1	pig	ALGA0036944	6	138522893	Priority_8738	Priority High Freq Populations	AX-116302312	Informatives	ALGA0036944
V1	pig	ALGA0036946	6	138580667	Priority_8738	Priority High Freq Populations	AX-137670041	Informatives	ALGA0036946
V1	pig	ALGA0036962	6	138673308	Priority_8738	Priority High Freq Populations	AX-116687856	Informatives	ALGA0036962
V1	pig	ALGA0037015	6	140789136	Priority_8738	Priority High Freq Populations	AX-133042135	Informatives	ALGA0037015
V1	pig	ALGA0037050	6	142847676	Priority_8738	Priority High Freq Populations	AX-116687884	Informatives	ALGA0037050
V1	pig	ALGA0037081	6	144455634	Priority_8738	Priority High Freq Populations	AX-116687899	Informatives	ALGA0037081
V1	pig	ALGA0037083	6	144487951	Priority_8738	Priority High Freq Populations	AX-116303615	Informatives	ALGA0037083
V1	pig	ALGA0037105	6	145425826	Priority_8738	Priority High Freq Populations	AX-116303700	Informatives	ALGA0037105
V1	pig	ALGA0037129	6	147411573	Priority_8738	Priority High Freq Populations	AX-131303894	Informatives	ALGA0037129
V1	pig	ALGA0037207	6	150063143	Priority_8738	Priority High Freq Populations	AX-123961888	Informatives	ALGA0037207
V1	pig	ALGA0037261	6	152523787	Priority_8738	Priority High Freq Populations	AX-134436457	Informatives	ALGA0037261
V1	pig	ALGA0037272	6	152383483	Priority_8738	Priority High Freq Populations	AX-116687998	Informatives	ALGA0037272
V1	pig	ALGA0037277	6	152368013	Priority_8738	Priority High Freq Populations	AX-116687999	Informatives	ALGA0037277
V1	pig	ALGA0037343	6	153597317	Priority_8738	Priority High Freq Populations	AX-179493051	Informatives	ALGA0037343
V1	pig	ALGA0037390	6	154802028	Priority_8738	Priority High Freq Populations	AX-136077553	Informatives	ALGA0037390
V1	pig	ALGA0037416	6	155140913	Priority_8738	Priority High Freq Populations	AX-124024179	Informatives	ALGA0037416
V1	pig	ALGA0037491	6	155510693	Priority_8738	Priority High Freq Populations	AX-116688066	Informatives	ALGA0037491
V1	pig	ALGA0037564	6	158851637	Priority_8738	Priority High Freq Populations	AX-116306207	Informatives	ALGA0037564
V1	pig	ALGA0037661	6	164267809	Priority_8738	Priority High Freq Populations	AX-116688176	Informatives	ALGA0037661
V1	pig	ALGA0037743	6	166148395	Priority_8738	Priority High Freq Populations	AX-116688209	Informatives	ALGA0037743
V1	pig	ALGA0037893	7	2662798	Priority_8738	Priority High Freq Populations	AX-116688328	Informatives	ALGA0037893
V1	pig	ALGA0037929	7	2349086	Priority_8738	Priority High Freq Populations	AX-116688323	Informatives	ALGA0037929
V1	pig	ALGA0037963	7	2134890	Priority_8738	Priority High Freq Populations	AX-116688316	Informatives	ALGA0037963
V1	pig	ALGA0038011	7	3508262	Priority_8738	Priority High Freq Populations	AX-116688340	Informatives	ALGA0038011
V1	pig	ALGA0038038	7	3831582	Priority_8738	Priority High Freq Populations	AX-116308955	Informatives	ALGA0038038
V1	pig	ALGA0038234	7	5796202	Priority_8738	Priority High Freq Populations	AX-116688390	Informatives	ALGA0038234
V1	pig	ALGA0038261	7	6218831	Priority_8738	Priority High Freq Populations	AX-116688401	Informatives	ALGA0038261
V1	pig	ALGA0038319	7	6916697	Priority_8738	Priority High Freq Populations	AX-116688411	Informatives	ALGA0038319
V1	pig	ALGA0038396	7	7842624	Priority_8738	Priority High Freq Populations	AX-116688432	Informatives	ALGA0038396
V1	pig	ALGA0038434	7	8469819	Priority_8738	Priority High Freq Populations	AX-136447545	Informatives	ALGA0038434
V1	pig	ALGA0038457	7	8785955	Priority_8738	Priority High Freq Populations	AX-124212738	Informatives	ALGA0038457
V1	pig	ALGA0038519	7	9685704	Priority_8738	Priority High Freq Populations	AX-116310141	Informatives	ALGA0038519
V1	pig	ALGA0038557	7	10355382	Priority_8738	Priority High Freq Populations	AX-116688483	Informatives	ALGA0038557
V1	pig	ALGA0038559	7	10527098	Priority_8738	Priority High Freq Populations	AX-116688486	Informatives	ALGA0038559
V1	pig	ALGA0038692	7	11989354	Priority_8738	Priority High Freq Populations	AX-179554339	Informatives	ALGA0038692
V1	pig	ALGA0038703	7	12114493	Priority_8738	Priority High Freq Populations	AX-123958810	Informatives	ALGA0038703
V1	pig	ALGA0038812	7	14159653	Priority_8738	Priority High Freq Populations	AX-116688565	Informatives	ALGA0038812
V1	pig	ALGA0038849	7	14903351	Priority_8738	Priority High Freq Populations	AX-116688581	Informatives	ALGA0038849
V1	pig	ALGA0038883	7	15326335	Priority_8738	Priority High Freq Populations	AX-116688591	Informatives	ALGA0038883
V1	pig	ALGA0038907	7	15427411	Priority_8738	Priority High Freq Populations	AX-116688594	Informatives	ALGA0038907
V1	pig	ALGA0038926	7	15596835	Priority_8738	Priority High Freq Populations	AX-131955846	Informatives	ALGA0038926
V1	pig	ALGA0039137	7	18627132	Priority_8738	Priority High Freq Populations	AX-116312212	Informatives	ALGA0039137
V1	pig	ALGA0039254	7	19982518	Priority_8738	Priority High Freq Populations	AX-116688693	Informatives	ALGA0039254
V1	pig	ALGA0039398	7	21152249	Priority_8738	Priority High Freq Populations	AX-116312784	Informatives	ALGA0039398
V1	pig	ALGA0039614	7	23068991	Priority_8738	Priority High Freq Populations	AX-116688757	Informatives	ALGA0039614
V1	pig	ALGA0039950	7	27057971	Priority_8738	Priority High Freq Populations	AX-116688838	Informatives	ALGA0039950
V1	pig	ALGA0039974	7	27333265	Priority_8738	Priority High Freq Populations	AX-116314632	Informatives	ALGA0039974
V1	pig	ALGA0039998	7	27670833	Priority_8738	Priority High Freq Populations	AX-116314716	Informatives	ALGA0039998
V1	pig	ALGA0040181	7	29842919	Priority_8738	Priority High Freq Populations	AX-116315321	Informatives	ALGA0040181
V1	pig	ALGA0040220	7	30116227	Priority_8738	Priority High Freq Populations	AX-116315401	Informatives	ALGA0040220
V1	pig	ALGA0040260	7	30342161	Priority_8738	Priority High Freq Populations	AX-116315466	Informatives	ALGA0040260
V1	pig	ALGA0040263	7	30356985	Priority_8738	Priority High Freq Populations	AX-136504700	Informatives	ALGA0040263
V1	pig	ALGA0040354	7	32150539	Priority_8738	Priority High Freq Populations	AX-116688919	Informatives	ALGA0040354
V1	pig	ALGA0040386	7	32438952	Priority_8738	Priority High Freq Populations	AX-116316059	Informatives	ALGA0040386
V1	pig	ALGA0040423	7	32827483	Priority_8738	Priority High Freq Populations	AX-116316166	Informatives	ALGA0040423
V1	pig	ALGA0040598	7	34772625	Priority_8738	Priority High Freq Populations	AX-116688968	Informatives	ALGA0040598
V1	pig	ALGA0040626	7	34927388	Priority_8738	Priority High Freq Populations	AX-116316678	Informatives	ALGA0040626
V1	pig	ALGA0040629	7	35085709	Priority_8738	Priority High Freq Populations	AX-116316729	Informatives	ALGA0040629
V1	pig	ALGA0040637	7	35245120	Priority_8738	Priority High Freq Populations	AX-116316772	Informatives	ALGA0040637
V1	pig	ALGA0040677	7	35500113	Priority_8738	Priority High Freq Populations	AX-179535466	Informatives	ALGA0040677
V1	pig	ALGA0040739	7	35970410	Priority_8738	Priority High Freq Populations	AX-116688996	Informatives	ALGA0040739
V1	pig	ALGA0040834	7	37089711	Priority_8738	Priority High Freq Populations	AX-116317229	Informatives	ALGA0040834
V1	pig	ALGA0040925	7	39103805	Priority_8738	Priority High Freq Populations	AX-116317778	Informatives	ALGA0040925
V1	pig	ALGA0040937	7	39316386	Priority_8738	Priority High Freq Populations	AX-116689053	Informatives	ALGA0040937
V1	pig	ALGA0040956	7	40342037	Priority_8738	Priority High Freq Populations	AX-116689065	Informatives	ALGA0040956
V1	pig	ALGA0041025	7	40830444	Priority_8738	Priority High Freq Populations	AX-179535477	Informatives	ALGA0041025
V1	pig	ALGA0041046	7	41375783	Priority_8738	Priority High Freq Populations	AX-116689092	Informatives	ALGA0041046
V1	pig	ALGA0041152	7	42202732	Priority_8738	Priority High Freq Populations	AX-123958855	Informatives	ALGA0041152
V1	pig	ALGA0041153	7	42248609	Priority_8738	Priority High Freq Populations	AX-116318398	Informatives	ALGA0041153
V1	pig	ALGA0041156	7	42284034	Priority_8738	Priority High Freq Populations	AX-133935067	Informatives	ALGA0041156
V1	pig	ALGA0041203	7	43052811	Priority_8738	Priority High Freq Populations	AX-116689127	Informatives	ALGA0041203
V1	pig	ALGA0041228	7	43273364	Priority_8738	Priority High Freq Populations	AX-116689133	Informatives	ALGA0041228
V1	pig	ALGA0041234	7	43351432	Priority_8738	Priority High Freq Populations	AX-116318573	Informatives	ALGA0041234
V1	pig	ALGA0041246	7	43524915	Priority_8738	Priority High Freq Populations	AX-131902765	Informatives	ALGA0041246
V1	pig	ALGA0041291	7	43935080	Priority_8738	Priority High Freq Populations	AX-116689147	Informatives	ALGA0041291
V1	pig	ALGA0041298	7	43981157	Priority_8738	Priority High Freq Populations	AX-116689148	Informatives	ALGA0041298
V1	pig	ALGA0041320	7	44269229	Priority_8738	Priority High Freq Populations	AX-179554347	Informatives	ALGA0041320
V1	pig	ALGA0041347	7	44615308	Priority_8738	Priority High Freq Populations	AX-116318851	Informatives	ALGA0041347
V1	pig	ALGA0041382	7	45221889	Priority_8738	Priority High Freq Populations	AX-132941862	Informatives	ALGA0041382
V1	pig	ALGA0041419	7	45493656	Priority_8738	Priority High Freq Populations	AX-123961989	Informatives	ALGA0041419
V1	pig	ALGA0041441	7	45711668	Priority_8738	Priority High Freq Populations	AX-116319085	Informatives	ALGA0041441
V1	pig	ALGA0041552	7	47820035	Priority_8738	Priority High Freq Populations	AX-116689206	Informatives	ALGA0041552
V1	pig	ALGA0041580	7	48022423	Priority_8738	Priority High Freq Populations	AX-116319407	Informatives	ALGA0041580
V1	pig	ALGA0041772	7	48887021	Priority_8738	Priority High Freq Populations	AX-116689226	Informatives	ALGA0041772
V1	pig	ALGA0041854	7	49541223	Priority_8738	Priority High Freq Populations	AX-116319795	Informatives	ALGA0041854
V1	pig	ALGA0041861	7	49748787	Priority_8738	Priority High Freq Populations	AX-116689249	Informatives	ALGA0041861
V1	pig	ALGA0041893	7	49935045	Priority_8738	Priority High Freq Populations	AX-116319885	Informatives	ALGA0041893
V1	pig	ALGA0041911	7	50022514	Priority_8738	Priority High Freq Populations	AX-116319916	Informatives	ALGA0041911
V1	pig	ALGA0042026	7	51295250	Priority_8738	Priority High Freq Populations	AX-116320198	Informatives	ALGA0042026
V1	pig	ALGA0042054	7	51555190	Priority_8738	Priority High Freq Populations	AX-116689290	Informatives	ALGA0042054
V1	pig	ALGA0042218	7	55617577	Priority_8738	Priority High Freq Populations	AX-116689353	Informatives	ALGA0042218
V1	pig	ALGA0042239	7	57274446	Priority_8738	Priority High Freq Populations	AX-116321195	Informatives	ALGA0042239
V1	pig	ALGA0042294	7	59025162	Priority_8738	Priority High Freq Populations	AX-116321537	Informatives	ALGA0042294
V1	pig	ALGA0042347	7	61687071	Priority_8738	Priority High Freq Populations	AX-116321909	Informatives	ALGA0042347
V1	pig	ALGA0042417	7	65356760	Priority_8738	Priority High Freq Populations	AX-123958884	Informatives	ALGA0042417
V1	pig	ALGA0042460	7	66586515	Priority_8738	Priority High Freq Populations	AX-133361529	Informatives	ALGA0042460
V1	pig	ALGA0042597	7	74546893	Priority_8738	Priority High Freq Populations	AX-116324592	Informatives	ALGA0042597
V1	pig	ALGA0042601	7	74580371	Priority_8738	Priority High Freq Populations	AX-116324603	Informatives	ALGA0042601
V1	pig	ALGA0042639	7	75705436	Priority_8738	Priority High Freq Populations	AX-116689583	Informatives	ALGA0042639
V1	pig	ALGA0042640	7	75755441	Priority_8738	Priority High Freq Populations	AX-134187156	Informatives	ALGA0042640
V1	pig	ALGA0042718	7	78350072	Priority_8738	Priority High Freq Populations	AX-116689611	Informatives	ALGA0042718
V1	pig	ALGA0042882	7	80520780	Priority_8738	Priority High Freq Populations	AX-116325712	Informatives	ALGA0042882
V1	pig	ALGA0042887	7	80561162	Priority_8738	Priority High Freq Populations	AX-116689629	Informatives	ALGA0042887
V1	pig	ALGA0042894	7	80717882	Priority_8738	Priority High Freq Populations	AX-124209692	Informatives	ALGA0042894
V1	pig	ALGA0042932	7	81760447	Priority_8738	Priority High Freq Populations	AX-116689648	Informatives	ALGA0042932
V1	pig	ALGA0042945	7	81919663	Priority_8738	Priority High Freq Populations	AX-135307365	Informatives	ALGA0042945
V1	pig	ALGA0042987	7	82605595	Priority_8738	Priority High Freq Populations	AX-116326144	Informatives	ALGA0042987
V1	pig	ALGA0043023	7	83373091	Priority_8738	Priority High Freq Populations	AX-116689678	Informatives	ALGA0043023
V1	pig	ALGA0043035	7	83459477	Priority_8738	Priority High Freq Populations	AX-135929593	Informatives	ALGA0043035
V1	pig	ALGA0043041	7	83703047	Priority_8738	Priority High Freq Populations	AX-131635266	Informatives	ALGA0043041
V1	pig	ALGA0043065	7	84324360	Priority_8738	Priority High Freq Populations	AX-116326582	Informatives	ALGA0043065
V1	pig	ALGA0043097	7	84975916	Priority_8738	Priority High Freq Populations	AX-179539247	Informatives	ALGA0043097
V1	pig	ALGA0043118	7	85149447	Priority_8738	Priority High Freq Populations	AX-116689710	Informatives	ALGA0043118
V1	pig	ALGA0043153	7	87777196	Priority_8738	Priority High Freq Populations	AX-116327454	Informatives	ALGA0043153
V1	pig	ALGA0043338	7	86449628	Priority_8738	Priority High Freq Populations	AX-116327093	Informatives	ALGA0043338
V1	pig	ALGA0043398	7	86157563	Priority_8738	Priority High Freq Populations	AX-116689728	Informatives	ALGA0043398
V1	pig	ALGA0043404	7	86028855	Priority_8738	Priority High Freq Populations	AX-116326972	Informatives	ALGA0043404
V1	pig	ALGA0043488	7	89189894	Priority_8738	Priority High Freq Populations	AX-131483714	Informatives	ALGA0043488
V1	pig	ALGA0043701	7	92447666	Priority_8738	Priority High Freq Populations	AX-123962063	Informatives	ALGA0043701
V1	pig	ALGA0043740	7	92541800	Priority_8738	Priority High Freq Populations	AX-179492637	Informatives	ALGA0043740
V1	pig	ALGA0043913	7	96582142	Priority_8738	Priority High Freq Populations	AX-116689875	Informatives	ALGA0043913
V1	pig	ALGA0043923	7	96758905	Priority_8738	Priority High Freq Populations	AX-116689878	Informatives	ALGA0043923
V1	pig	ALGA0043942	7	97266221	Priority_8738	Priority High Freq Populations	AX-123958911	Informatives	ALGA0043942
V1	pig	ALGA0043983	7	98508334	Priority_8738	Priority High Freq Populations	AX-134573277	Informatives	ALGA0043983
V1	pig	ALGA0043999	7	99213638	Priority_8738	Priority High Freq Populations	AX-116689910	Informatives	ALGA0043999
V1	pig	ALGA0044022	7	99337831	Priority_8738	Priority High Freq Populations	AX-134558191	Informatives	ALGA0044022
V1	pig	ALGA0044069	7	99949767	Priority_8738	Priority High Freq Populations	AX-116330233	Informatives	ALGA0044069
V1	pig	ALGA0044087	7	100171552	Priority_8738	Priority High Freq Populations	AX-116689931	Informatives	ALGA0044087
V1	pig	ALGA0044119	7	100503197	Priority_8738	Priority High Freq Populations	AX-116330322	Informatives	ALGA0044119
V1	pig	ALGA0044141	7	100890616	Priority_8738	Priority High Freq Populations	AX-116330408	Informatives	ALGA0044141
V1	pig	ALGA0044211	7	101703098	Priority_8738	Priority High Freq Populations	AX-116330619	Informatives	ALGA0044211
V1	pig	ALGA0044233	7	102302976	Priority_8738	Priority High Freq Populations	AX-132351373	Informatives	ALGA0044233
V1	pig	ALGA0044275	7	103132434	Priority_8738	Priority High Freq Populations	AX-116330918	Informatives	ALGA0044275
V1	pig	ALGA0044341	7	104976537	Priority_8738	Priority High Freq Populations	AX-179530293	Informatives	ALGA0044341
V1	pig	ALGA0044383	7	105954725	Priority_8738	Priority High Freq Populations	AX-116331637	Informatives	ALGA0044383
V1	pig	ALGA0044408	7	106449610	Priority_8738	Priority High Freq Populations	AX-116690011	Informatives	ALGA0044408
V1	pig	ALGA0044411	7	106478665	Priority_8738	Priority High Freq Populations	AX-116690012	Informatives	ALGA0044411
V1	pig	ALGA0044424	7	106923304	Priority_8738	Priority High Freq Populations	AX-116690021	Informatives	ALGA0044424
V1	pig	ALGA0044436	7	107121033	Priority_8738	Priority High Freq Populations	AX-116690024	Informatives	ALGA0044436
V1	pig	ALGA0044489	7	108251587	Priority_8738	Priority High Freq Populations	AX-116690043	Informatives	ALGA0044489
V1	pig	ALGA0044519	7	108655002	Priority_8738	Priority High Freq Populations	AX-116690047	Informatives	ALGA0044519
V1	pig	ALGA0044526	7	108763117	Priority_8738	Priority High Freq Populations	AX-116690050	Informatives	ALGA0044526
V1	pig	ALGA0044543	7	109067921	Priority_8738	Priority High Freq Populations	AX-116690061	Informatives	ALGA0044543
V1	pig	ALGA0044549	7	109314378	Priority_8738	Priority High Freq Populations	AX-116690066	Informatives	ALGA0044549
V1	pig	ALGA0044577	7	109546139	Priority_8738	Priority High Freq Populations	AX-116690073	Informatives	ALGA0044577
V1	pig	ALGA0044622	7	109814694	Priority_8738	Priority High Freq Populations	AX-116332467	Informatives	ALGA0044622
V1	pig	ALGA0044675	7	110538034	Priority_8738	Priority High Freq Populations	AX-116332627	Informatives	ALGA0044675
V1	pig	ALGA0044703	7	110865872	Priority_8738	Priority High Freq Populations	AX-116332694	Informatives	ALGA0044703
V1	pig	ALGA0044724	7	111026023	Priority_8738	Priority High Freq Populations	AX-116690102	Informatives	ALGA0044724
V1	pig	ALGA0044759	7	111236193	Priority_8738	Priority High Freq Populations	AX-179535396	Informatives	ALGA0044759
V1	pig	ALGA0044783	7	111492133	Priority_8738	Priority High Freq Populations	AX-124212871	Informatives	ALGA0044783
V1	pig	ALGA0044788	7	111423873	Priority_8738	Priority High Freq Populations	AX-116690112	Informatives	ALGA0044788
V1	pig	ALGA0045070	7	114908311	Priority_8738	Priority High Freq Populations	AX-116690189	Informatives	ALGA0045070
V1	pig	ALGA0045079	7	115114488	Priority_8738	Priority High Freq Populations	AX-179500466	Informatives	ALGA0045079
V1	pig	ALGA0045246	7	116783109	Priority_8738	Priority High Freq Populations	AX-179539170	Informatives	ALGA0045246
V1	pig	ALGA0045326	7	117250109	Priority_8738	Priority High Freq Populations	AX-116334131	Informatives	ALGA0045326
V1	pig	ALGA0045422	7	118086738	Priority_8738	Priority High Freq Populations	AX-116334329	Informatives	ALGA0045422
V1	pig	ALGA0045451	7	118398418	Priority_8738	Priority High Freq Populations	AX-116690260	Informatives	ALGA0045451
V1	pig	ALGA0045460	7	118605341	Priority_8738	Priority High Freq Populations	AX-116690268	Informatives	ALGA0045460
V1	pig	ALGA0045473	7	119057513	Priority_8738	Priority High Freq Populations	AX-123958944	Informatives	ALGA0045473
V1	pig	ALGA0045559	7	120400325	Priority_8738	Priority High Freq Populations	AX-116334771	Informatives	ALGA0045559
V1	pig	ALGA0045566	7	120482242	Priority_8738	Priority High Freq Populations	AX-123958945	Informatives	ALGA0045566
V1	pig	ALGA0045703	0	0	Priority_8738	Priority High Freq Populations	AX-116690335	Informatives	ALGA0045703
V1	pig	ALGA0045743	0	0	Priority_8738	Priority High Freq Populations	AX-116335122	Informatives	ALGA0045743
V1	pig	ALGA0045745	0	0	Priority_8738	Priority High Freq Populations	AX-136516318	Informatives	ALGA0045745
V1	pig	ALGA0045779	0	0	Priority_8738	Priority High Freq Populations	AX-116690345	Informatives	ALGA0045779
V1	pig	ALGA0045798	0	0	Priority_8738	Priority High Freq Populations	AX-116690346	Informatives	ALGA0045798
V1	pig	ALGA0045934	7	78845498	Priority_8738	Priority High Freq Populations	AX-133519703	Informatives	ALGA0045934
V1	pig	ALGA0046221	8	8114860	Priority_8738	Priority High Freq Populations	AX-116690513	Informatives	ALGA0046221
V1	pig	ALGA0046300	8	7024930	Priority_8738	Priority High Freq Populations	AX-131531780	Informatives	ALGA0046300
V1	pig	ALGA0046350	8	9574079	Priority_8738	Priority High Freq Populations	AX-123958960	Informatives	ALGA0046350
V1	pig	ALGA0046364	8	9732995	Priority_8738	Priority High Freq Populations	AX-116690540	Informatives	ALGA0046364
V1	pig	ALGA0046376	8	10183202	Priority_8738	Priority High Freq Populations	AX-179531118	Informatives	ALGA0046376
V1	pig	ALGA0046479	8	12188772	Priority_8738	Priority High Freq Populations	AX-116338533	Informatives	ALGA0046479
V1	pig	ALGA0046542	8	14172213	Priority_8738	Priority High Freq Populations	AX-116338907	Informatives	ALGA0046542
V1	pig	ALGA0046582	8	15474371	Priority_8738	Priority High Freq Populations	AX-116339252	Informatives	ALGA0046582
V1	pig	ALGA0046590	8	15614722	Priority_8738	Priority High Freq Populations	AX-116690659	Informatives	ALGA0046590
V1	pig	ALGA0046591	8	15645626	Priority_8738	Priority High Freq Populations	AX-131887082	Informatives	ALGA0046591
V1	pig	ALGA0046601	8	15971374	Priority_8738	Priority High Freq Populations	AX-116339387	Informatives	ALGA0046601
V1	pig	ALGA0046615	8	16117100	Priority_8738	Priority High Freq Populations	AX-116339430	Informatives	ALGA0046615
V1	pig	ALGA0046691	8	17180492	Priority_8738	Priority High Freq Populations	AX-116690688	Informatives	ALGA0046691
V1	pig	ALGA0046715	8	17727838	Priority_8738	Priority High Freq Populations	AX-179531473	Informatives	ALGA0046715
V1	pig	ALGA0046905	8	20905388	Priority_8738	Priority High Freq Populations	AX-116340563	Informatives	ALGA0046905
V1	pig	ALGA0046920	8	21420112	Priority_8738	Priority High Freq Populations	AX-116690772	Informatives	ALGA0046920
V1	pig	ALGA0046955	8	22513475	Priority_8738	Priority High Freq Populations	AX-132568661	Informatives	ALGA0046955
V1	pig	ALGA0046971	8	22667076	Priority_8738	Priority High Freq Populations	AX-116690791	Informatives	ALGA0046971
V1	pig	ALGA0047036	8	25644900	Priority_8738	Priority High Freq Populations	AX-116341810	Informatives	ALGA0047036
V1	pig	ALGA0047052	8	26229938	Priority_8738	Priority High Freq Populations	AX-137334380	Informatives	ALGA0047052
V1	pig	ALGA0047063	8	26417314	Priority_8738	Priority High Freq Populations	AX-116690832	Informatives	ALGA0047063
V1	pig	ALGA0047089	8	27363463	Priority_8738	Priority High Freq Populations	AX-116342240	Informatives	ALGA0047089
V1	pig	ALGA0047102	8	27515272	Priority_8738	Priority High Freq Populations	AX-116690846	Informatives	ALGA0047102
V1	pig	ALGA0047107	8	27619032	Priority_8738	Priority High Freq Populations	AX-116690848	Informatives	ALGA0047107
V1	pig	ALGA0047109	8	27649405	Priority_8738	Priority High Freq Populations	AX-116690849	Informatives	ALGA0047109
V1	pig	ALGA0047118	8	27777081	Priority_8738	Priority High Freq Populations	AX-116690852	Informatives	ALGA0047118
V1	pig	ALGA0047127	8	27888212	Priority_8738	Priority High Freq Populations	AX-135056456	Informatives	ALGA0047127
V1	pig	ALGA0047140	8	27970299	Priority_8738	Priority High Freq Populations	AX-116690856	Informatives	ALGA0047140
V1	pig	ALGA0047251	8	29408981	Priority_8738	Priority High Freq Populations	AX-116690885	Informatives	ALGA0047251
V1	pig	ALGA0047307	8	29633457	Priority_8738	Priority High Freq Populations	AX-116342846	Informatives	ALGA0047307
V1	pig	ALGA0047350	8	29966984	Priority_8738	Priority High Freq Populations	AX-135281207	Informatives	ALGA0047350
V1	pig	ALGA0047461	8	32779044	Priority_8738	Priority High Freq Populations	AX-133971535	Informatives	ALGA0047461
V1	pig	ALGA0047492	8	33248935	Priority_8738	Priority High Freq Populations	AX-116690961	Informatives	ALGA0047492
V1	pig	ALGA0047587	8	34749921	Priority_8738	Priority High Freq Populations	AX-116344056	Informatives	ALGA0047587
V1	pig	ALGA0047621	8	35836649	Priority_8738	Priority High Freq Populations	AX-135115683	Informatives	ALGA0047621
V1	pig	ALGA0047652	8	36823062	Priority_8738	Priority High Freq Populations	AX-132172338	Informatives	ALGA0047652
V1	pig	ALGA0047663	8	36912560	Priority_8738	Priority High Freq Populations	AX-116344715	Informatives	ALGA0047663
V1	pig	ALGA0047671	8	37104224	Priority_8738	Priority High Freq Populations	AX-137474767	Informatives	ALGA0047671
V1	pig	ALGA0047672	8	37146162	Priority_8738	Priority High Freq Populations	AX-116344774	Informatives	ALGA0047672
V1	pig	ALGA0047701	8	38170183	Priority_8738	Priority High Freq Populations	AX-137198649	Informatives	ALGA0047701
V1	pig	ALGA0047756	8	39438040	Priority_8738	Priority High Freq Populations	AX-131267983	Informatives	ALGA0047756
V1	pig	ALGA0047813	8	43027473	Priority_8738	Priority High Freq Populations	AX-116345941	Informatives	ALGA0047813
V1	pig	ALGA0047859	8	48209595	Priority_8738	Priority High Freq Populations	AX-116346735	Informatives	ALGA0047859
V1	pig	ALGA0047919	8	55806826	Priority_8738	Priority High Freq Populations	AX-116691101	Informatives	ALGA0047919
V1	pig	ALGA0047923	8	55526190	Priority_8738	Priority High Freq Populations	AX-116347961	Informatives	ALGA0047923
V1	pig	ALGA0047981	8	60633958	Priority_8738	Priority High Freq Populations	AX-135515495	Informatives	ALGA0047981
V1	pig	ALGA0048011	8	62712221	Priority_8738	Priority High Freq Populations	AX-133404066	Informatives	ALGA0048011
V1	pig	ALGA0048053	8	64609771	Priority_8738	Priority High Freq Populations	AX-116349804	Informatives	ALGA0048053
V1	pig	ALGA0048087	8	69286115	Priority_8738	Priority High Freq Populations	AX-132261319	Informatives	ALGA0048087
V1	pig	ALGA0048114	8	70584383	Priority_8738	Priority High Freq Populations	AX-134696737	Informatives	ALGA0048114
V1	pig	ALGA0048144	8	71941071	Priority_8738	Priority High Freq Populations	AX-116691216	Informatives	ALGA0048144
V1	pig	ALGA0048158	8	72170904	Priority_8738	Priority High Freq Populations	AX-132112217	Informatives	ALGA0048158
V1	pig	ALGA0048163	8	72611776	Priority_8738	Priority High Freq Populations	AX-116691229	Informatives	ALGA0048163
V1	pig	ALGA0048227	8	74065079	Priority_8738	Priority High Freq Populations	AX-135086123	Informatives	ALGA0048227
V1	pig	ALGA0048253	8	74373748	Priority_8738	Priority High Freq Populations	AX-116352143	Informatives	ALGA0048253
V1	pig	ALGA0048275	8	76037446	Priority_8738	Priority High Freq Populations	AX-124212955	Informatives	ALGA0048275
V1	pig	ALGA0048318	8	78950436	Priority_8738	Priority High Freq Populations	AX-116691329	Informatives	ALGA0048318
V1	pig	ALGA0048340	8	79333892	Priority_8738	Priority High Freq Populations	AX-116353241	Informatives	ALGA0048340
V1	pig	ALGA0048348	8	79437320	Priority_8738	Priority High Freq Populations	AX-116691336	Informatives	ALGA0048348
V1	pig	ALGA0048355	8	79482023	Priority_8738	Priority High Freq Populations	AX-135050066	Informatives	ALGA0048355
V1	pig	ALGA0048357	8	79468115	Priority_8738	Priority High Freq Populations	AX-135562154	Informatives	ALGA0048357
V1	pig	ALGA0048513	8	86202195	Priority_8738	Priority High Freq Populations	AX-132647363	Informatives	ALGA0048513
V1	pig	ALGA0048521	8	86384895	Priority_8738	Priority High Freq Populations	AX-131806204	Informatives	ALGA0048521
V1	pig	ALGA0048572	8	87268315	Priority_8738	Priority High Freq Populations	AX-116355037	Informatives	ALGA0048572
V1	pig	ALGA0048597	8	88192711	Priority_8738	Priority High Freq Populations	AX-116355271	Informatives	ALGA0048597
V1	pig	ALGA0048606	8	88321589	Priority_8738	Priority High Freq Populations	AX-132288468	Informatives	ALGA0048606
V1	pig	ALGA0048654	8	90916553	Priority_8738	Priority High Freq Populations	AX-116691475	Informatives	ALGA0048654
V1	pig	ALGA0048668	8	91970224	Priority_8738	Priority High Freq Populations	AX-116356232	Informatives	ALGA0048668
V1	pig	ALGA0048684	8	93077531	Priority_8738	Priority High Freq Populations	AX-116356580	Informatives	ALGA0048684
V1	pig	ALGA0048819	8	100283689	Priority_8738	Priority High Freq Populations	AX-116358420	Informatives	ALGA0048819
V1	pig	ALGA0048916	8	102431434	Priority_8738	Priority High Freq Populations	AX-116358980	Informatives	ALGA0048916
V1	pig	ALGA0048935	8	102536527	Priority_8738	Priority High Freq Populations	AX-137539484	Informatives	ALGA0048935
V1	pig	ALGA0049005	8	105105852	Priority_8738	Priority High Freq Populations	AX-116691628	Informatives	ALGA0049005
V1	pig	ALGA0049233	8	112654759	Priority_8738	Priority High Freq Populations	AX-123962220	Informatives	ALGA0049233
V1	pig	ALGA0049258	8	113339235	Priority_8738	Priority High Freq Populations	AX-116361462	Informatives	ALGA0049258
V1	pig	ALGA0049375	8	118606542	Priority_8738	Priority High Freq Populations	AX-116362689	Informatives	ALGA0049375
V1	pig	ALGA0049421	8	120227487	Priority_8738	Priority High Freq Populations	AX-116363033	Informatives	ALGA0049421
V1	pig	ALGA0049425	8	120347876	Priority_8738	Priority High Freq Populations	AX-124216189	Informatives	ALGA0049425
V1	pig	ALGA0049519	8	123879955	Priority_8738	Priority High Freq Populations	AX-116363767	Informatives	ALGA0049519
V1	pig	ALGA0049534	8	124840756	Priority_8738	Priority High Freq Populations	AX-179530422	Informatives	ALGA0049534
V1	pig	ALGA0049543	8	124919219	Priority_8738	Priority High Freq Populations	AX-134719999	Informatives	ALGA0049543
V1	pig	ALGA0049599	8	125300406	Priority_8738	Priority High Freq Populations	AX-116691869	Informatives	ALGA0049599
V1	pig	ALGA0049710	8	127452241	Priority_8738	Priority High Freq Populations	AX-116364605	Informatives	ALGA0049710
V1	pig	ALGA0049720	8	127600250	Priority_8738	Priority High Freq Populations	AX-116364644	Informatives	ALGA0049720
V1	pig	ALGA0049901	8	131622088	Priority_8738	Priority High Freq Populations	AX-116365539	Informatives	ALGA0049901
V1	pig	ALGA0049918	8	131896903	Priority_8738	Priority High Freq Populations	AX-116365605	Informatives	ALGA0049918
V1	pig	ALGA0049938	8	132448371	Priority_8738	Priority High Freq Populations	AX-116691990	Informatives	ALGA0049938
V1	pig	ALGA0050009	8	133532122	Priority_8738	Priority High Freq Populations	AX-116692020	Informatives	ALGA0050009
V1	pig	ALGA0050058	8	133892450	Priority_8738	Priority High Freq Populations	AX-116692030	Informatives	ALGA0050058
V1	pig	ALGA0050070	8	134072688	Priority_8738	Priority High Freq Populations	AX-116692036	Informatives	ALGA0050070
V1	pig	ALGA0050466	9	2249056	Priority_8738	Priority High Freq Populations	AX-134988272	Informatives	ALGA0050466
V1	pig	ALGA0050620	9	4041245	Priority_8738	Priority High Freq Populations	AX-116368322	Informatives	ALGA0050620
V1	pig	ALGA0050979	9	7567846	Priority_8738	Priority High Freq Populations	AX-116369042	Informatives	ALGA0050979
V1	pig	ALGA0051066	9	8331857	Priority_8738	Priority High Freq Populations	AX-116692277	Informatives	ALGA0051066
V1	pig	ALGA0051157	9	9479993	Priority_8738	Priority High Freq Populations	AX-116692308	Informatives	ALGA0051157
V1	pig	ALGA0051180	9	9658641	Priority_8738	Priority High Freq Populations	AX-131992276	Informatives	ALGA0051180
V1	pig	ALGA0051264	9	10265136	Priority_8738	Priority High Freq Populations	AX-116692320	Informatives	ALGA0051264
V1	pig	ALGA0051430	9	11735332	Priority_8738	Priority High Freq Populations	AX-123962272	Informatives	ALGA0051430
V1	pig	ALGA0051465	9	12064786	Priority_8738	Priority High Freq Populations	AX-116370117	Informatives	ALGA0051465
V1	pig	ALGA0051489	9	12707541	Priority_8738	Priority High Freq Populations	AX-116370266	Informatives	ALGA0051489
V1	pig	ALGA0051570	9	13231140	Priority_8738	Priority High Freq Populations	AX-116692387	Informatives	ALGA0051570
V1	pig	ALGA0051576	9	13188098	Priority_8738	Priority High Freq Populations	AX-124216242	Informatives	ALGA0051576
V1	pig	ALGA0051607	9	14154357	Priority_8738	Priority High Freq Populations	AX-134866991	Informatives	ALGA0051607
V1	pig	ALGA0051614	9	14187453	Priority_8738	Priority High Freq Populations	AX-116370590	Informatives	ALGA0051614
V1	pig	ALGA0051684	9	15680589	Priority_8738	Priority High Freq Populations	AX-116370961	Informatives	ALGA0051684
V1	pig	ALGA0051708	9	17703343	Priority_8738	Priority High Freq Populations	AX-134424924	Informatives	ALGA0051708
V1	pig	ALGA0051749	9	18354241	Priority_8738	Priority High Freq Populations	AX-116692490	Informatives	ALGA0051749
V1	pig	ALGA0051750	9	18387058	Priority_8738	Priority High Freq Populations	AX-116692489	Informatives	ALGA0051750
V1	pig	ALGA0051769	9	18674231	Priority_8738	Priority High Freq Populations	AX-116371798	Informatives	ALGA0051769
V1	pig	ALGA0051797	9	19036585	Priority_8738	Priority High Freq Populations	AX-116371878	Informatives	ALGA0051797
V1	pig	ALGA0051824	9	19737927	Priority_8738	Priority High Freq Populations	AX-116692520	Informatives	ALGA0051824
V1	pig	ALGA0051849	9	19813877	Priority_8738	Priority High Freq Populations	AX-116372043	Informatives	ALGA0051849
V1	pig	ALGA0051922	9	23407515	Priority_8738	Priority High Freq Populations	AX-116692581	Informatives	ALGA0051922
V1	pig	ALGA0051934	9	23627512	Priority_8738	Priority High Freq Populations	AX-179535677	Informatives	ALGA0051934
V1	pig	ALGA0052095	9	26211797	Priority_8738	Priority High Freq Populations	AX-123962295	Informatives	ALGA0052095
V1	pig	ALGA0052222	9	27601834	Priority_8738	Priority High Freq Populations	AX-179484528	Informatives	ALGA0052222
V1	pig	ALGA0052324	9	31823420	Priority_8738	Priority High Freq Populations	AX-116692748	Informatives	ALGA0052324
V1	pig	ALGA0052340	9	33913509	Priority_8738	Priority High Freq Populations	AX-116375637	Informatives	ALGA0052340
V1	pig	ALGA0052358	9	34196562	Priority_8738	Priority High Freq Populations	AX-116375721	Informatives	ALGA0052358
V1	pig	ALGA0052363	9	34225031	Priority_8738	Priority High Freq Populations	AX-137649781	Informatives	ALGA0052363
V1	pig	ALGA0052389	9	34709972	Priority_8738	Priority High Freq Populations	AX-116375850	Informatives	ALGA0052389
V1	pig	ALGA0052446	9	38737870	Priority_8738	Priority High Freq Populations	AX-136282480	Informatives	ALGA0052446
V1	pig	ALGA0052483	9	37879571	Priority_8738	Priority High Freq Populations	AX-116692826	Informatives	ALGA0052483
V1	pig	ALGA0052571	9	40617135	Priority_8738	Priority High Freq Populations	AX-116692876	Informatives	ALGA0052571
V1	pig	ALGA0052586	9	40924173	Priority_8738	Priority High Freq Populations	AX-116692888	Informatives	ALGA0052586
V1	pig	ALGA0052664	9	42583016	Priority_8738	Priority High Freq Populations	AX-116692915	Informatives	ALGA0052664
V1	pig	ALGA0052685	9	42796679	Priority_8738	Priority High Freq Populations	AX-123959161	Informatives	ALGA0052685
V1	pig	ALGA0052725	9	43182120	Priority_8738	Priority High Freq Populations	AX-116692925	Informatives	ALGA0052725
V1	pig	ALGA0052992	9	48548703	Priority_8738	Priority High Freq Populations	AX-124213084	Informatives	ALGA0052992
V1	pig	ALGA0053089	9	51844913	Priority_8738	Priority High Freq Populations	AX-116693061	Informatives	ALGA0053089
V1	pig	ALGA0053246	9	56081758	Priority_8738	Priority High Freq Populations	AX-123959174	Informatives	ALGA0053246
V1	pig	ALGA0053300	9	57303227	Priority_8738	Priority High Freq Populations	AX-116693131	Informatives	ALGA0053300
V1	pig	ALGA0053482	9	59902959	Priority_8738	Priority High Freq Populations	AX-116693179	Informatives	ALGA0053482
V1	pig	ALGA0053704	9	69853502	Priority_8738	Priority High Freq Populations	AX-116693285	Informatives	ALGA0053704
V1	pig	ALGA0053711	9	69948308	Priority_8738	Priority High Freq Populations	AX-137220930	Informatives	ALGA0053711
V1	pig	ALGA0053791	9	71254460	Priority_8738	Priority High Freq Populations	AX-179539723	Informatives	ALGA0053791
V1	pig	ALGA0053856	9	75143144	Priority_8738	Priority High Freq Populations	AX-116384915	Informatives	ALGA0053856
V1	pig	ALGA0053952	9	77856836	Priority_8738	Priority High Freq Populations	AX-116693352	Informatives	ALGA0053952
V1	pig	ALGA0054025	9	82646709	Priority_8738	Priority High Freq Populations	AX-116693389	Informatives	ALGA0054025
V1	pig	ALGA0054101	9	85233732	Priority_8738	Priority High Freq Populations	AX-116387467	Informatives	ALGA0054101
V1	pig	ALGA0054112	9	85482657	Priority_8738	Priority High Freq Populations	AX-116387542	Informatives	ALGA0054112
V1	pig	ALGA0054144	9	86863365	Priority_8738	Priority High Freq Populations	AX-116387905	Informatives	ALGA0054144
V1	pig	ALGA0054219	9	90933245	Priority_8738	Priority High Freq Populations	AX-116693464	Informatives	ALGA0054219
V1	pig	ALGA0054320	9	100218873	Priority_8738	Priority High Freq Populations	AX-116693528	Informatives	ALGA0054320
V1	pig	ALGA0054348	9	102191208	Priority_8738	Priority High Freq Populations	AX-116390823	Informatives	ALGA0054348
V1	pig	ALGA0054397	9	103705767	Priority_8738	Priority High Freq Populations	AX-116391103	Informatives	ALGA0054397
V1	pig	ALGA0054402	9	103734866	Priority_8738	Priority High Freq Populations	AX-179539652	Informatives	ALGA0054402
V1	pig	ALGA0054462	9	105638976	Priority_8738	Priority High Freq Populations	AX-116693574	Informatives	ALGA0054462
V1	pig	ALGA0054497	9	106054010	Priority_8738	Priority High Freq Populations	AX-116693582	Informatives	ALGA0054497
V1	pig	ALGA0054588	9	109998027	Priority_8738	Priority High Freq Populations	AX-116392541	Informatives	ALGA0054588
V1	pig	ALGA0054650	9	110678824	Priority_8738	Priority High Freq Populations	AX-116392730	Informatives	ALGA0054650
V1	pig	ALGA0054690	9	112728361	Priority_8738	Priority High Freq Populations	AX-116393239	Informatives	ALGA0054690
V1	pig	ALGA0054746	9	114092815	Priority_8738	Priority High Freq Populations	AX-116693694	Informatives	ALGA0054746
V1	pig	ALGA0054784	9	116392231	Priority_8738	Priority High Freq Populations	AX-134238811	Informatives	ALGA0054784
V1	pig	ALGA0054797	9	116598573	Priority_8738	Priority High Freq Populations	AX-134755510	Informatives	ALGA0054797
V1	pig	ALGA0054856	9	117507380	Priority_8738	Priority High Freq Populations	AX-116394181	Informatives	ALGA0054856
V1	pig	ALGA0054884	9	117649562	Priority_8738	Priority High Freq Populations	AX-116394220	Informatives	ALGA0054884
V1	pig	ALGA0054935	9	119804913	Priority_8738	Priority High Freq Populations	AX-116693754	Informatives	ALGA0054935
V1	pig	ALGA0054940	9	119743902	Priority_8738	Priority High Freq Populations	AX-124216356	Informatives	ALGA0054940
V1	pig	ALGA0055001	9	121514632	Priority_8738	Priority High Freq Populations	AX-132303803	Informatives	ALGA0055001
V1	pig	ALGA0055031	9	122581873	Priority_8738	Priority High Freq Populations	AX-116395083	Informatives	ALGA0055031
V1	pig	ALGA0055091	9	123268833	Priority_8738	Priority High Freq Populations	AX-116693798	Informatives	ALGA0055091
V1	pig	ALGA0055125	9	123903996	Priority_8738	Priority High Freq Populations	AX-116395378	Informatives	ALGA0055125
V1	pig	ALGA0055238	9	125504553	Priority_8738	Priority High Freq Populations	AX-132191234	Informatives	ALGA0055238
V1	pig	ALGA0055368	9	127151439	Priority_8738	Priority High Freq Populations	AX-116693892	Informatives	ALGA0055368
V1	pig	ALGA0055420	9	128687277	Priority_8738	Priority High Freq Populations	AX-116693920	Informatives	ALGA0055420
V1	pig	ALGA0055609	9	131580890	Priority_8738	Priority High Freq Populations	AX-116693993	Informatives	ALGA0055609
V1	pig	ALGA0055749	9	132935597	Priority_8738	Priority High Freq Populations	AX-116397459	Informatives	ALGA0055749
V1	pig	ALGA0055767	9	133155463	Priority_8738	Priority High Freq Populations	AX-116694026	Informatives	ALGA0055767
V1	pig	ALGA0055832	9	133977561	Priority_8738	Priority High Freq Populations	AX-116397668	Informatives	ALGA0055832
V1	pig	ALGA0055849	9	134108771	Priority_8738	Priority High Freq Populations	AX-116397697	Informatives	ALGA0055849
V1	pig	ALGA0055931	9	137266045	Priority_8738	Priority High Freq Populations	AX-116694121	Informatives	ALGA0055931
V1	pig	ALGA0055940	9	137119516	Priority_8738	Priority High Freq Populations	AX-116694126	Informatives	ALGA0055940
V1	pig	ALGA0055969	9	137301771	Priority_8738	Priority High Freq Populations	AX-116398341	Informatives	ALGA0055969
V1	pig	ALGA0056216	10	262359	Priority_8738	Priority High Freq Populations	AX-116665781	Informatives	ALGA0056216
V1	pig	ALGA0056229	10	388062	Priority_8738	Priority High Freq Populations	AX-116399227	Informatives	ALGA0056229
V1	pig	ALGA0056232	10	408541	Priority_8738	Priority High Freq Populations	AX-116665785	Informatives	ALGA0056232
V1	pig	ALGA0056386	10	2331322	Priority_8738	Priority High Freq Populations	AX-123959853	Informatives	ALGA0056386
V1	pig	ALGA0056467	10	3374760	Priority_8738	Priority High Freq Populations	AX-116399890	Informatives	ALGA0056467
V1	pig	ALGA0056570	10	5163941	Priority_8738	Priority High Freq Populations	AX-123959856	Informatives	ALGA0056570
V1	pig	ALGA0056598	10	5532442	Priority_8738	Priority High Freq Populations	AX-116665886	Informatives	ALGA0056598
V1	pig	ALGA0056614	10	5580261	Priority_8738	Priority High Freq Populations	AX-116665887	Informatives	ALGA0056614
V1	pig	ALGA0056624	10	5825176	Priority_8738	Priority High Freq Populations	AX-124213930	Informatives	ALGA0056624
V1	pig	ALGA0056659	10	6116205	Priority_8738	Priority High Freq Populations	AX-134506887	Informatives	ALGA0056659
V1	pig	ALGA0056665	10	6183076	Priority_8738	Priority High Freq Populations	AX-116665903	Informatives	ALGA0056665
V1	pig	ALGA0056693	10	6647771	Priority_8738	Priority High Freq Populations	AX-116665907	Informatives	ALGA0056693
V1	pig	ALGA0056733	10	7265042	Priority_8738	Priority High Freq Populations	AX-132034476	Informatives	ALGA0056733
V1	pig	ALGA0056739	10	7295116	Priority_8738	Priority High Freq Populations	AX-116400691	Informatives	ALGA0056739
V1	pig	ALGA0056816	10	7856239	Priority_8738	Priority High Freq Populations	AX-116400815	Informatives	ALGA0056816
V1	pig	ALGA0056833	10	7895454	Priority_8738	Priority High Freq Populations	AX-116400828	Informatives	ALGA0056833
V1	pig	ALGA0056895	10	8616271	Priority_8738	Priority High Freq Populations	AX-123957126	Informatives	ALGA0056895
V1	pig	ALGA0056978	10	9680602	Priority_8738	Priority High Freq Populations	AX-116665976	Informatives	ALGA0056978
V1	pig	ALGA0057031	10	10210933	Priority_8738	Priority High Freq Populations	AX-116665988	Informatives	ALGA0057031
V1	pig	ALGA0057051	10	10286850	Priority_8738	Priority High Freq Populations	AX-116665995	Informatives	ALGA0057051
V1	pig	ALGA0057095	10	11046271	Priority_8738	Priority High Freq Populations	AX-116666007	Informatives	ALGA0057095
V1	pig	ALGA0057104	10	11184201	Priority_8738	Priority High Freq Populations	AX-116401602	Informatives	ALGA0057104
V1	pig	ALGA0057173	10	12051782	Priority_8738	Priority High Freq Populations	AX-179534280	Informatives	ALGA0057173
V1	pig	ALGA0057208	10	13092434	Priority_8738	Priority High Freq Populations	AX-116402109	Informatives	ALGA0057208
V1	pig	ALGA0057231	10	13009332	Priority_8738	Priority High Freq Populations	AX-116666055	Informatives	ALGA0057231
V1	pig	ALGA0057279	10	12711084	Priority_8738	Priority High Freq Populations	AX-116402026	Informatives	ALGA0057279
V1	pig	ALGA0057450	10	16549180	Priority_8738	Priority High Freq Populations	AX-135602723	Informatives	ALGA0057450
V1	pig	ALGA0057474	10	17185347	Priority_8738	Priority High Freq Populations	AX-116403054	Informatives	ALGA0057474
V1	pig	ALGA0057505	10	17527729	Priority_8738	Priority High Freq Populations	AX-116403123	Informatives	ALGA0057505
V1	pig	ALGA0057679	10	19512266	Priority_8738	Priority High Freq Populations	AX-116403536	Informatives	ALGA0057679
V1	pig	ALGA0057768	10	21117838	Priority_8738	Priority High Freq Populations	AX-116666212	Informatives	ALGA0057768
V1	pig	ALGA0057837	10	22018259	Priority_8738	Priority High Freq Populations	AX-179534295	Informatives	ALGA0057837
V1	pig	ALGA0057868	10	22436559	Priority_8738	Priority High Freq Populations	AX-116404524	Informatives	ALGA0057868
V1	pig	ALGA0058166	10	29512585	Priority_8738	Priority High Freq Populations	AX-179534303	Informatives	ALGA0058166
V1	pig	ALGA0058238	10	30280027	Priority_8738	Priority High Freq Populations	AX-116666322	Informatives	ALGA0058238
V1	pig	ALGA0058272	10	30756975	Priority_8738	Priority High Freq Populations	AX-116666334	Informatives	ALGA0058272
V1	pig	ALGA0058427	10	35020129	Priority_8738	Priority High Freq Populations	AX-116666390	Informatives	ALGA0058427
V1	pig	ALGA0058503	10	38222210	Priority_8738	Priority High Freq Populations	AX-134880857	Informatives	ALGA0058503
V1	pig	ALGA0058575	10	40181697	Priority_8738	Priority High Freq Populations	AX-116408311	Informatives	ALGA0058575
V1	pig	ALGA0058578	10	40277098	Priority_8738	Priority High Freq Populations	AX-116666440	Informatives	ALGA0058578
V1	pig	ALGA0058728	10	42568590	Priority_8738	Priority High Freq Populations	AX-123957156	Informatives	ALGA0058728
V1	pig	ALGA0058773	10	43556600	Priority_8738	Priority High Freq Populations	AX-116666489	Informatives	ALGA0058773
V1	pig	ALGA0058792	10	43680385	Priority_8738	Priority High Freq Populations	AX-116666492	Informatives	ALGA0058792
V1	pig	ALGA0058809	10	43829913	Priority_8738	Priority High Freq Populations	AX-137603905	Informatives	ALGA0058809
V1	pig	ALGA0058825	10	43943091	Priority_8738	Priority High Freq Populations	AX-116409133	Informatives	ALGA0058825
V1	pig	ALGA0058942	10	45192082	Priority_8738	Priority High Freq Populations	AX-134584735	Informatives	ALGA0058942
V1	pig	ALGA0058973	10	45311448	Priority_8738	Priority High Freq Populations	AX-116666530	Informatives	ALGA0058973
V1	pig	ALGA0058977	10	46114070	Priority_8738	Priority High Freq Populations	AX-116666539	Informatives	ALGA0058977
V1	pig	ALGA0058993	10	46267311	Priority_8738	Priority High Freq Populations	AX-137498098	Informatives	ALGA0058993
V1	pig	ALGA0059043	10	47270900	Priority_8738	Priority High Freq Populations	AX-123957160	Informatives	ALGA0059043
V1	pig	ALGA0059061	10	47382610	Priority_8738	Priority High Freq Populations	AX-116666567	Informatives	ALGA0059061
V1	pig	ALGA0059066	10	47404968	Priority_8738	Priority High Freq Populations	AX-116666568	Informatives	ALGA0059066
V1	pig	ALGA0059073	10	47429091	Priority_8738	Priority High Freq Populations	AX-116666569	Informatives	ALGA0059073
V1	pig	ALGA0059080	10	47453027	Priority_8738	Priority High Freq Populations	AX-124213998	Informatives	ALGA0059080
V1	pig	ALGA0059092	10	47486634	Priority_8738	Priority High Freq Populations	AX-124213999	Informatives	ALGA0059092
V1	pig	ALGA0059149	10	49524699	Priority_8738	Priority High Freq Populations	AX-116666610	Informatives	ALGA0059149
V1	pig	ALGA0059302	10	52834518	Priority_8738	Priority High Freq Populations	AX-179531775	Informatives	ALGA0059302
V1	pig	ALGA0059411	10	54902565	Priority_8738	Priority High Freq Populations	AX-116666713	Informatives	ALGA0059411
V1	pig	ALGA0059417	10	54996430	Priority_8738	Priority High Freq Populations	AX-134565978	Informatives	ALGA0059417
V1	pig	ALGA0059484	10	56861466	Priority_8738	Priority High Freq Populations	AX-116666754	Informatives	ALGA0059484
V1	pig	ALGA0059521	10	57237590	Priority_8738	Priority High Freq Populations	AX-123957173	Informatives	ALGA0059521
V1	pig	ALGA0059633	10	59086081	Priority_8738	Priority High Freq Populations	AX-116666805	Informatives	ALGA0059633
V1	pig	ALGA0059679	10	59366987	Priority_8738	Priority High Freq Populations	AX-179492833	Informatives	ALGA0059679
V1	pig	ALGA0059745	10	60778591	Priority_8738	Priority High Freq Populations	AX-116666850	Informatives	ALGA0059745
V1	pig	ALGA0059897	10	63777042	Priority_8738	Priority High Freq Populations	AX-116666912	Informatives	ALGA0059897
V1	pig	ALGA0059930	10	64019286	Priority_8738	Priority High Freq Populations	AX-116666918	Informatives	ALGA0059930
V1	pig	ALGA0060013	10	65925963	Priority_8738	Priority High Freq Populations	AX-116666955	Informatives	ALGA0060013
V1	pig	ALGA0060103	10	67264243	Priority_8738	Priority High Freq Populations	AX-116666981	Informatives	ALGA0060103
V1	pig	ALGA0060148	0	0	Priority_8738	Priority High Freq Populations	AX-116403859	Informatives	ALGA0060148
V1	pig	ALGA0060151	0	0	Priority_8738	Priority High Freq Populations	AX-116403913	Informatives	ALGA0060151
V1	pig	ALGA0060238	11	1854636	Priority_8738	Priority High Freq Populations	AX-116415786	Informatives	ALGA0060238
V1	pig	ALGA0060250	11	2252232	Priority_8738	Priority High Freq Populations	AX-131515161	Informatives	ALGA0060250
V1	pig	ALGA0060335	11	4019893	Priority_8738	Priority High Freq Populations	AX-133646128	Informatives	ALGA0060335
V1	pig	ALGA0060358	11	4274441	Priority_8738	Priority High Freq Populations	AX-133811137	Informatives	ALGA0060358
V1	pig	ALGA0060368	11	4508777	Priority_8738	Priority High Freq Populations	AX-116667077	Informatives	ALGA0060368
V1	pig	ALGA0060411	11	4700045	Priority_8738	Priority High Freq Populations	AX-116667082	Informatives	ALGA0060411
V1	pig	ALGA0060467	11	5379554	Priority_8738	Priority High Freq Populations	AX-116667100	Informatives	ALGA0060467
V1	pig	ALGA0060570	11	6917358	Priority_8738	Priority High Freq Populations	AX-116416805	Informatives	ALGA0060570
V1	pig	ALGA0060576	11	6958907	Priority_8738	Priority High Freq Populations	AX-116667134	Informatives	ALGA0060576
V1	pig	ALGA0060682	11	8940153	Priority_8738	Priority High Freq Populations	AX-123959953	Informatives	ALGA0060682
V1	pig	ALGA0060793	11	10681422	Priority_8738	Priority High Freq Populations	AX-123957200	Informatives	ALGA0060793
V1	pig	ALGA0060823	11	11365189	Priority_8738	Priority High Freq Populations	AX-116667203	Informatives	ALGA0060823
V1	pig	ALGA0060930	11	12948679	Priority_8738	Priority High Freq Populations	AX-116418209	Informatives	ALGA0060930
V1	pig	ALGA0061050	11	15722304	Priority_8738	Priority High Freq Populations	AX-135214535	Informatives	ALGA0061050
V1	pig	ALGA0061099	11	16202964	Priority_8738	Priority High Freq Populations	AX-116667283	Informatives	ALGA0061099
V1	pig	ALGA0061159	11	17890719	Priority_8738	Priority High Freq Populations	AX-134271233	Informatives	ALGA0061159
V1	pig	ALGA0061162	11	18185744	Priority_8738	Priority High Freq Populations	AX-137548200	Informatives	ALGA0061162
V1	pig	ALGA0061169	11	18353952	Priority_8738	Priority High Freq Populations	AX-116419140	Informatives	ALGA0061169
V1	pig	ALGA0061199	11	19204611	Priority_8738	Priority High Freq Populations	AX-137326640	Informatives	ALGA0061199
V1	pig	ALGA0061225	11	19717338	Priority_8738	Priority High Freq Populations	AX-179554199	Informatives	ALGA0061225
V1	pig	ALGA0061277	11	20614020	Priority_8738	Priority High Freq Populations	AX-116667347	Informatives	ALGA0061277
V1	pig	ALGA0061341	11	21733098	Priority_8738	Priority High Freq Populations	AX-116667370	Informatives	ALGA0061341
V1	pig	ALGA0061500	11	24285410	Priority_8738	Priority High Freq Populations	AX-116667433	Informatives	ALGA0061500
V1	pig	ALGA0061502	11	24272065	Priority_8738	Priority High Freq Populations	AX-124211128	Informatives	ALGA0061502
V1	pig	ALGA0061622	11	28025985	Priority_8738	Priority High Freq Populations	AX-116667510	Informatives	ALGA0061622
V1	pig	ALGA0061701	11	26635986	Priority_8738	Priority High Freq Populations	AX-116667484	Informatives	ALGA0061701
V1	pig	ALGA0061753	11	26277158	Priority_8738	Priority High Freq Populations	AX-116667475	Informatives	ALGA0061753
V1	pig	ALGA0061774	11	29646381	Priority_8738	Priority High Freq Populations	AX-116667524	Informatives	ALGA0061774
V1	pig	ALGA0061803	11	30862174	Priority_8738	Priority High Freq Populations	AX-135993558	Informatives	ALGA0061803
V1	pig	ALGA0061813	11	31159123	Priority_8738	Priority High Freq Populations	AX-116667541	Informatives	ALGA0061813
V1	pig	ALGA0061842	11	32504246	Priority_8738	Priority High Freq Populations	AX-116667556	Informatives	ALGA0061842
V1	pig	ALGA0061905	11	36227283	Priority_8738	Priority High Freq Populations	AX-116423392	Informatives	ALGA0061905
V1	pig	ALGA0061926	11	37377736	Priority_8738	Priority High Freq Populations	AX-134844023	Informatives	ALGA0061926
V1	pig	ALGA0061978	11	39615043	Priority_8738	Priority High Freq Populations	AX-116667604	Informatives	ALGA0061978
V1	pig	ALGA0061999	11	40076065	Priority_8738	Priority High Freq Populations	AX-116667610	Informatives	ALGA0061999
V1	pig	ALGA0062008	11	40308946	Priority_8738	Priority High Freq Populations	AX-123957247	Informatives	ALGA0062008
V1	pig	ALGA0062058	11	41962603	Priority_8738	Priority High Freq Populations	AX-116424896	Informatives	ALGA0062058
V1	pig	ALGA0062084	11	43478688	Priority_8738	Priority High Freq Populations	AX-137062210	Informatives	ALGA0062084
V1	pig	ALGA0062126	11	44359765	Priority_8738	Priority High Freq Populations	AX-116425574	Informatives	ALGA0062126
V1	pig	ALGA0062257	11	47646359	Priority_8738	Priority High Freq Populations	AX-116667716	Informatives	ALGA0062257
V1	pig	ALGA0062282	11	48443181	Priority_8738	Priority High Freq Populations	AX-116667729	Informatives	ALGA0062282
V1	pig	ALGA0062295	11	48945093	Priority_8738	Priority High Freq Populations	AX-116667739	Informatives	ALGA0062295
V1	pig	ALGA0062310	11	49536493	Priority_8738	Priority High Freq Populations	AX-116426732	Informatives	ALGA0062310
V1	pig	ALGA0062312	11	49562497	Priority_8738	Priority High Freq Populations	AX-116426740	Informatives	ALGA0062312
V1	pig	ALGA0062350	11	50929578	Priority_8738	Priority High Freq Populations	AX-116427033	Informatives	ALGA0062350
V1	pig	ALGA0062370	11	51506482	Priority_8738	Priority High Freq Populations	AX-116667776	Informatives	ALGA0062370
V1	pig	ALGA0062417	11	52558999	Priority_8738	Priority High Freq Populations	AX-116667798	Informatives	ALGA0062417
V1	pig	ALGA0062421	11	52741911	Priority_8738	Priority High Freq Populations	AX-116667800	Informatives	ALGA0062421
V1	pig	ALGA0062449	11	53526985	Priority_8738	Priority High Freq Populations	AX-132796850	Informatives	ALGA0062449
V1	pig	ALGA0062553	11	57273288	Priority_8738	Priority High Freq Populations	AX-133867216	Informatives	ALGA0062553
V1	pig	ALGA0062653	11	59718360	Priority_8738	Priority High Freq Populations	AX-116667875	Informatives	ALGA0062653
V1	pig	ALGA0062788	11	61409003	Priority_8738	Priority High Freq Populations	AX-124211160	Informatives	ALGA0062788
V1	pig	ALGA0062872	11	62406802	Priority_8738	Priority High Freq Populations	AX-116667926	Informatives	ALGA0062872
V1	pig	ALGA0062888	11	62534113	Priority_8738	Priority High Freq Populations	AX-116429873	Informatives	ALGA0062888
V1	pig	ALGA0063210	11	65434009	Priority_8738	Priority High Freq Populations	AX-123960041	Informatives	ALGA0063210
V1	pig	ALGA0063246	11	65576440	Priority_8738	Priority High Freq Populations	AX-123957281	Informatives	ALGA0063246
V1	pig	ALGA0063294	11	66153756	Priority_8738	Priority High Freq Populations	AX-116668015	Informatives	ALGA0063294
V1	pig	ALGA0063326	11	66936390	Priority_8738	Priority High Freq Populations	AX-116430790	Informatives	ALGA0063326
V1	pig	ALGA0063356	11	67528764	Priority_8738	Priority High Freq Populations	AX-116668058	Informatives	ALGA0063356
V1	pig	ALGA0063431	11	68949851	Priority_8738	Priority High Freq Populations	AX-136392221	Informatives	ALGA0063431
V1	pig	ALGA0063448	11	69005138	Priority_8738	Priority High Freq Populations	AX-116431242	Informatives	ALGA0063448
V1	pig	ALGA0063460	11	69298717	Priority_8738	Priority High Freq Populations	AX-116668098	Informatives	ALGA0063460
V1	pig	ALGA0063531	11	70023501	Priority_8738	Priority High Freq Populations	AX-116431458	Informatives	ALGA0063531
V1	pig	ALGA0063621	11	70617431	Priority_8738	Priority High Freq Populations	AX-116431605	Informatives	ALGA0063621
V1	pig	ALGA0063658	11	70950971	Priority_8738	Priority High Freq Populations	AX-116668138	Informatives	ALGA0063658
V1	pig	ALGA0063729	11	71873698	Priority_8738	Priority High Freq Populations	AX-116668159	Informatives	ALGA0063729
V1	pig	ALGA0063758	11	72388304	Priority_8738	Priority High Freq Populations	AX-116432005	Informatives	ALGA0063758
V1	pig	ALGA0063787	11	72841485	Priority_8738	Priority High Freq Populations	AX-116668174	Informatives	ALGA0063787
V1	pig	ALGA0063795	11	73046566	Priority_8738	Priority High Freq Populations	AX-132631974	Informatives	ALGA0063795
V1	pig	ALGA0063798	11	73070469	Priority_8738	Priority High Freq Populations	AX-116668180	Informatives	ALGA0063798
V1	pig	ALGA0063875	11	73835715	Priority_8738	Priority High Freq Populations	AX-116432340	Informatives	ALGA0063875
V1	pig	ALGA0063931	11	74383838	Priority_8738	Priority High Freq Populations	AX-116668211	Informatives	ALGA0063931
V1	pig	ALGA0063991	11	74960338	Priority_8738	Priority High Freq Populations	AX-116668223	Informatives	ALGA0063991
V1	pig	ALGA0063994	11	74999586	Priority_8738	Priority High Freq Populations	AX-116668225	Informatives	ALGA0063994
V1	pig	ALGA0064156	11	76803907	Priority_8738	Priority High Freq Populations	AX-116668264	Informatives	ALGA0064156
V1	pig	ALGA0064168	11	76722297	Priority_8738	Priority High Freq Populations	AX-136297736	Informatives	ALGA0064168
V1	pig	ALGA0064322	12	2129234	Priority_8738	Priority High Freq Populations	AX-136466324	Informatives	ALGA0064322
V1	pig	ALGA0064329	12	2166472	Priority_8738	Priority High Freq Populations	AX-116434013	Informatives	ALGA0064329
V1	pig	ALGA0064392	12	5089020	Priority_8738	Priority High Freq Populations	AX-116668364	Informatives	ALGA0064392
V1	pig	ALGA0064621	12	7782588	Priority_8738	Priority High Freq Populations	AX-116668422	Informatives	ALGA0064621
V1	pig	ALGA0064647	12	7886483	Priority_8738	Priority High Freq Populations	AX-133854975	Informatives	ALGA0064647
V1	pig	ALGA0064867	12	10213299	Priority_8738	Priority High Freq Populations	AX-116668485	Informatives	ALGA0064867
V1	pig	ALGA0064952	12	11186325	Priority_8738	Priority High Freq Populations	AX-124214154	Informatives	ALGA0064952
V1	pig	ALGA0065035	12	11635896	Priority_8738	Priority High Freq Populations	AX-116668507	Informatives	ALGA0065035
V1	pig	ALGA0065049	12	12521586	Priority_8738	Priority High Freq Populations	AX-116436186	Informatives	ALGA0065049
V1	pig	ALGA0065221	12	14709054	Priority_8738	Priority High Freq Populations	AX-116668555	Informatives	ALGA0065221
V1	pig	ALGA0065428	12	17712509	Priority_8738	Priority High Freq Populations	AX-116668610	Informatives	ALGA0065428
V1	pig	ALGA0065555	12	20393706	Priority_8738	Priority High Freq Populations	AX-179533298	Informatives	ALGA0065555
V1	pig	ALGA0065691	12	24894043	Priority_8738	Priority High Freq Populations	AX-116668704	Informatives	ALGA0065691
V1	pig	ALGA0065766	12	26887201	Priority_8738	Priority High Freq Populations	AX-116668745	Informatives	ALGA0065766
V1	pig	ALGA0065784	12	26376192	Priority_8738	Priority High Freq Populations	AX-116668736	Informatives	ALGA0065784
V1	pig	ALGA0065838	12	28731262	Priority_8738	Priority High Freq Populations	AX-135986351	Informatives	ALGA0065838
V1	pig	ALGA0065925	12	31622330	Priority_8738	Priority High Freq Populations	AX-116440387	Informatives	ALGA0065925
V1	pig	ALGA0065995	12	32577700	Priority_8738	Priority High Freq Populations	AX-116668801	Informatives	ALGA0065995
V1	pig	ALGA0066145	12	33983910	Priority_8738	Priority High Freq Populations	AX-124214176	Informatives	ALGA0066145
V1	pig	ALGA0066222	12	35716520	Priority_8738	Priority High Freq Populations	AX-123960098	Informatives	ALGA0066222
V1	pig	ALGA0066234	12	35993482	Priority_8738	Priority High Freq Populations	AX-116441455	Informatives	ALGA0066234
V1	pig	ALGA0066249	12	36357955	Priority_8738	Priority High Freq Populations	AX-116441568	Informatives	ALGA0066249
V1	pig	ALGA0066258	12	37991827	Priority_8738	Priority High Freq Populations	AX-116668878	Informatives	ALGA0066258
V1	pig	ALGA0066299	12	38600778	Priority_8738	Priority High Freq Populations	AX-116668897	Informatives	ALGA0066299
V1	pig	ALGA0066372	12	40026771	Priority_8738	Priority High Freq Populations	AX-116442328	Informatives	ALGA0066372
V1	pig	ALGA0066519	12	41712221	Priority_8738	Priority High Freq Populations	AX-132341861	Informatives	ALGA0066519
V1	pig	ALGA0066854	12	49537469	Priority_8738	Priority High Freq Populations	AX-116669056	Informatives	ALGA0066854
V1	pig	ALGA0066974	12	53278502	Priority_8738	Priority High Freq Populations	AX-116669112	Informatives	ALGA0066974
V1	pig	ALGA0067434	13	2281546	Priority_8738	Priority High Freq Populations	AX-143487261	Informatives	ALGA0067434
V1	pig	ALGA0067450	13	2749315	Priority_8738	Priority High Freq Populations	AX-116447382	Informatives	ALGA0067450
V1	pig	ALGA0067501	13	3303385	Priority_8738	Priority High Freq Populations	AX-124214221	Informatives	ALGA0067501
V1	pig	ALGA0067602	13	5297429	Priority_8738	Priority High Freq Populations	AX-116669386	Informatives	ALGA0067602
V1	pig	ALGA0067692	13	6241788	Priority_8738	Priority High Freq Populations	AX-116669410	Informatives	ALGA0067692
V1	pig	ALGA0067792	13	8080882	Priority_8738	Priority High Freq Populations	AX-116669451	Informatives	ALGA0067792
V1	pig	ALGA0067806	13	8248921	Priority_8738	Priority High Freq Populations	AX-116448692	Informatives	ALGA0067806
V1	pig	ALGA0067815	13	8293911	Priority_8738	Priority High Freq Populations	AX-116669457	Informatives	ALGA0067815
V1	pig	ALGA0067833	13	8354960	Priority_8738	Priority High Freq Populations	AX-116669458	Informatives	ALGA0067833
V1	pig	ALGA0067862	13	8551276	Priority_8738	Priority High Freq Populations	AX-116669463	Informatives	ALGA0067862
V1	pig	ALGA0067910	13	9803042	Priority_8738	Priority High Freq Populations	AX-116669480	Informatives	ALGA0067910
V1	pig	ALGA0067947	13	10274018	Priority_8738	Priority High Freq Populations	AX-116449181	Informatives	ALGA0067947
V1	pig	ALGA0067953	13	10253938	Priority_8738	Priority High Freq Populations	AX-116669489	Informatives	ALGA0067953
V1	pig	ALGA0067961	13	10840938	Priority_8738	Priority High Freq Populations	AX-116669507	Informatives	ALGA0067961
V1	pig	ALGA0067997	13	11212650	Priority_8738	Priority High Freq Populations	AX-116449419	Informatives	ALGA0067997
V1	pig	ALGA0082986	14	135844519	Priority_8738	Priority High Freq Populations	AX-124211621	Informatives	ALGA0082986
V1	pig	ALGA0068100	13	12692182	Priority_8738	Priority High Freq Populations	AX-116669550	Informatives	ALGA0068100
V1	pig	ALGA0068107	13	12758171	Priority_8738	Priority High Freq Populations	AX-116669551	Informatives	ALGA0068107
V1	pig	ALGA0068239	13	13802573	Priority_8738	Priority High Freq Populations	AX-179534504	Informatives	ALGA0068239
V1	pig	ALGA0068483	13	15893890	Priority_8738	Priority High Freq Populations	AX-179531975	Informatives	ALGA0068483
V1	pig	ALGA0068489	13	15920419	Priority_8738	Priority High Freq Populations	AX-116450550	Informatives	ALGA0068489
V1	pig	ALGA0068552	13	16711496	Priority_8738	Priority High Freq Populations	AX-116669631	Informatives	ALGA0068552
V1	pig	ALGA0068582	13	17162118	Priority_8738	Priority High Freq Populations	AX-123960156	Informatives	ALGA0068582
V1	pig	ALGA0068598	13	17280480	Priority_8738	Priority High Freq Populations	AX-116669644	Informatives	ALGA0068598
V1	pig	ALGA0068759	13	20328878	Priority_8738	Priority High Freq Populations	AX-116451584	Informatives	ALGA0068759
V1	pig	ALGA0068765	13	20645498	Priority_8738	Priority High Freq Populations	AX-116669698	Informatives	ALGA0068765
V1	pig	ALGA0068784	13	21073217	Priority_8738	Priority High Freq Populations	AX-116669706	Informatives	ALGA0068784
V1	pig	ALGA0068825	13	22384090	Priority_8738	Priority High Freq Populations	AX-116669726	Informatives	ALGA0068825
V1	pig	ALGA0068960	13	24404691	Priority_8738	Priority High Freq Populations	AX-116669776	Informatives	ALGA0068960
V1	pig	ALGA0068980	13	24602185	Priority_8738	Priority High Freq Populations	AX-116452666	Informatives	ALGA0068980
V1	pig	ALGA0069000	13	24723178	Priority_8738	Priority High Freq Populations	AX-116669786	Informatives	ALGA0069000
V1	pig	ALGA0069052	13	25221089	Priority_8738	Priority High Freq Populations	AX-138704153	Informatives	ALGA0069052
V1	pig	ALGA0069062	13	25387659	Priority_8738	Priority High Freq Populations	AX-141650628	Informatives	ALGA0069062
V1	pig	ALGA0069072	13	25470628	Priority_8738	Priority High Freq Populations	AX-116669801	Informatives	ALGA0069072
V1	pig	ALGA0069150	13	26364422	Priority_8738	Priority High Freq Populations	AX-116669829	Informatives	ALGA0069150
V1	pig	ALGA0069228	13	27194744	Priority_8738	Priority High Freq Populations	AX-116453366	Informatives	ALGA0069228
V1	pig	ALGA0069244	13	27277134	Priority_8738	Priority High Freq Populations	AX-116453389	Informatives	ALGA0069244
V1	pig	ALGA0069293	13	28642468	Priority_8738	Priority High Freq Populations	AX-144445373	Informatives	ALGA0069293
V1	pig	ALGA0069387	13	30658533	Priority_8738	Priority High Freq Populations	AX-144407627	Informatives	ALGA0069387
V1	pig	ALGA0069423	13	31704454	Priority_8738	Priority High Freq Populations	AX-116669910	Informatives	ALGA0069423
V1	pig	ALGA0069439	13	32059847	Priority_8738	Priority High Freq Populations	AX-116454596	Informatives	ALGA0069439
V1	pig	ALGA0069514	13	34327221	Priority_8738	Priority High Freq Populations	AX-116455185	Informatives	ALGA0069514
V1	pig	ALGA0069630	13	36070965	Priority_8738	Priority High Freq Populations	AX-116669957	Informatives	ALGA0069630
V1	pig	ALGA0069640	13	36316450	Priority_8738	Priority High Freq Populations	AX-179530419	Informatives	ALGA0069640
V1	pig	ALGA0069696	13	38720458	Priority_8738	Priority High Freq Populations	AX-116669998	Informatives	ALGA0069696
V1	pig	ALGA0069709	13	38944305	Priority_8738	Priority High Freq Populations	AX-116670001	Informatives	ALGA0069709
V1	pig	ALGA0069762	13	41069431	Priority_8738	Priority High Freq Populations	AX-116456579	Informatives	ALGA0069762
V1	pig	ALGA0069802	13	41417958	Priority_8738	Priority High Freq Populations	AX-116456664	Informatives	ALGA0069802
V1	pig	ALGA0069815	13	41453098	Priority_8738	Priority High Freq Populations	AX-116670034	Informatives	ALGA0069815
V1	pig	ALGA0069846	13	42508940	Priority_8738	Priority High Freq Populations	AX-143788663	Informatives	ALGA0069846
V1	pig	ALGA0069869	13	43532920	Priority_8738	Priority High Freq Populations	AX-139563430	Informatives	ALGA0069869
V1	pig	ALGA0070014	13	48260984	Priority_8738	Priority High Freq Populations	AX-116458504	Informatives	ALGA0070014
V1	pig	ALGA0070055	13	49899450	Priority_8738	Priority High Freq Populations	AX-123960205	Informatives	ALGA0070055
V1	pig	ALGA0070134	13	51374077	Priority_8738	Priority High Freq Populations	AX-116670136	Informatives	ALGA0070134
V1	pig	ALGA0070155	13	51889609	Priority_8738	Priority High Freq Populations	AX-142881894	Informatives	ALGA0070155
V1	pig	ALGA0070180	13	52146380	Priority_8738	Priority High Freq Populations	AX-116459593	Informatives	ALGA0070180
V1	pig	ALGA0070243	13	53264084	Priority_8738	Priority High Freq Populations	AX-179537207	Informatives	ALGA0070243
V1	pig	ALGA0070249	13	53290545	Priority_8738	Priority High Freq Populations	AX-116459910	Informatives	ALGA0070249
V1	pig	ALGA0070362	13	54676398	Priority_8738	Priority High Freq Populations	AX-116460303	Informatives	ALGA0070362
V1	pig	ALGA0070500	13	58942153	Priority_8738	Priority High Freq Populations	AX-144302502	Informatives	ALGA0070500
V1	pig	ALGA0070563	13	60954072	Priority_8738	Priority High Freq Populations	AX-116670266	Informatives	ALGA0070563
V1	pig	ALGA0070606	13	61839352	Priority_8738	Priority High Freq Populations	AX-116670277	Informatives	ALGA0070606
V1	pig	ALGA0070622	13	62380753	Priority_8738	Priority High Freq Populations	AX-116670283	Informatives	ALGA0070622
V1	pig	ALGA0070637	13	63321716	Priority_8738	Priority High Freq Populations	AX-139535431	Informatives	ALGA0070637
V1	pig	ALGA0070825	13	69338182	Priority_8738	Priority High Freq Populations	AX-179495927	Informatives	ALGA0070825
V1	pig	ALGA0070877	13	72329394	Priority_8738	Priority High Freq Populations	AX-140632200	Informatives	ALGA0070877
V1	pig	ALGA0070890	13	73391653	Priority_8738	Priority High Freq Populations	AX-116465310	Informatives	ALGA0070890
V1	pig	ALGA0070894	13	73440950	Priority_8738	Priority High Freq Populations	AX-116465334	Informatives	ALGA0070894
V1	pig	ALGA0070941	13	74971434	Priority_8738	Priority High Freq Populations	AX-116670399	Informatives	ALGA0070941
V1	pig	ALGA0071005	13	76144472	Priority_8738	Priority High Freq Populations	AX-116466059	Informatives	ALGA0071005
V1	pig	ALGA0071011	13	76243248	Priority_8738	Priority High Freq Populations	AX-141923324	Informatives	ALGA0071011
V1	pig	ALGA0071017	13	76701611	Priority_8738	Priority High Freq Populations	AX-116466160	Informatives	ALGA0071017
V1	pig	ALGA0071104	13	80004532	Priority_8738	Priority High Freq Populations	AX-116466877	Informatives	ALGA0071104
V1	pig	ALGA0071165	13	80735441	Priority_8738	Priority High Freq Populations	AX-116670470	Informatives	ALGA0071165
V1	pig	ALGA0071185	13	80866929	Priority_8738	Priority High Freq Populations	AX-141224549	Informatives	ALGA0071185
V1	pig	ALGA0071245	13	81152914	Priority_8738	Priority High Freq Populations	AX-116467174	Informatives	ALGA0071245
V1	pig	ALGA0071279	13	81965754	Priority_8738	Priority High Freq Populations	AX-116670489	Informatives	ALGA0071279
V1	pig	ALGA0071380	13	86992936	Priority_8738	Priority High Freq Populations	AX-116468454	Informatives	ALGA0071380
V1	pig	ALGA0071385	13	87102546	Priority_8738	Priority High Freq Populations	AX-141253711	Informatives	ALGA0071385
V1	pig	ALGA0071391	13	88488201	Priority_8738	Priority High Freq Populations	AX-141127740	Informatives	ALGA0071391
V1	pig	ALGA0071401	13	88299985	Priority_8738	Priority High Freq Populations	AX-116670544	Informatives	ALGA0071401
V1	pig	ALGA0071470	13	91252839	Priority_8738	Priority High Freq Populations	AX-116469638	Informatives	ALGA0071470
V1	pig	ALGA0071507	13	92427994	Priority_8738	Priority High Freq Populations	AX-116469909	Informatives	ALGA0071507
V1	pig	ALGA0071583	13	97212226	Priority_8738	Priority High Freq Populations	AX-140852645	Informatives	ALGA0071583
V1	pig	ALGA0071590	13	97457646	Priority_8738	Priority High Freq Populations	AX-116471270	Informatives	ALGA0071590
V1	pig	ALGA0102651	10	20665835	Priority_8738	Priority High Freq Populations	AX-179512487	Informatives	ALGA0102651
V1	pig	ALGA0071606	13	99141238	Priority_8738	Priority High Freq Populations	AX-116471600	Informatives	ALGA0071606
V1	pig	ALGA0071608	13	99165039	Priority_8738	Priority High Freq Populations	AX-116471609	Informatives	ALGA0071608
V1	pig	ALGA0071636	13	104120690	Priority_8738	Priority High Freq Populations	AX-116670638	Informatives	ALGA0071636
V1	pig	ALGA0071664	13	106627446	Priority_8738	Priority High Freq Populations	AX-139182343	Informatives	ALGA0071664
V1	pig	ALGA0071667	13	106943767	Priority_8738	Priority High Freq Populations	AX-116473491	Informatives	ALGA0071667
V1	pig	ALGA0071673	13	107802303	Priority_8738	Priority High Freq Populations	AX-141049465	Informatives	ALGA0071673
V1	pig	ALGA0071726	13	112692876	Priority_8738	Priority High Freq Populations	AX-116474616	Informatives	ALGA0071726
V1	pig	ALGA0071737	13	113242349	Priority_8738	Priority High Freq Populations	AX-116670694	Informatives	ALGA0071737
V1	pig	ALGA0071744	13	113497247	Priority_8738	Priority High Freq Populations	AX-116474813	Informatives	ALGA0071744
V1	pig	ALGA0071780	13	115899702	Priority_8738	Priority High Freq Populations	AX-116670715	Informatives	ALGA0071780
V1	pig	ALGA0071814	13	117914074	Priority_8738	Priority High Freq Populations	AX-116475726	Informatives	ALGA0071814
V1	pig	ALGA0071861	13	122843632	Priority_8738	Priority High Freq Populations	AX-116476510	Informatives	ALGA0071861
V1	pig	ALGA0071863	13	123081641	Priority_8738	Priority High Freq Populations	AX-116476542	Informatives	ALGA0071863
V1	pig	ALGA0071900	13	125023459	Priority_8738	Priority High Freq Populations	AX-179537138	Informatives	ALGA0071900
V1	pig	ALGA0071916	13	125953561	Priority_8738	Priority High Freq Populations	AX-116476934	Informatives	ALGA0071916
V1	pig	ALGA0071921	13	125892065	Priority_8738	Priority High Freq Populations	AX-116476900	Informatives	ALGA0071921
V1	pig	ALGA0071929	13	127253315	Priority_8738	Priority High Freq Populations	AX-116477114	Informatives	ALGA0071929
V1	pig	ALGA0072022	13	133097571	Priority_8738	Priority High Freq Populations	AX-116478284	Informatives	ALGA0072022
V1	pig	ALGA0072101	13	136055290	Priority_8738	Priority High Freq Populations	AX-140351574	Informatives	ALGA0072101
V1	pig	ALGA0072168	13	137871580	Priority_8738	Priority High Freq Populations	AX-116479120	Informatives	ALGA0072168
V1	pig	ALGA0072222	13	140691905	Priority_8738	Priority High Freq Populations	AX-116479587	Informatives	ALGA0072222
V1	pig	ALGA0072233	13	141282498	Priority_8738	Priority High Freq Populations	AX-116670926	Informatives	ALGA0072233
V1	pig	ALGA0072263	13	142553793	Priority_8738	Priority High Freq Populations	AX-116670935	Informatives	ALGA0072263
V1	pig	ALGA0072268	13	142767310	Priority_8738	Priority High Freq Populations	AX-116479964	Informatives	ALGA0072268
V1	pig	ALGA0072316	13	145733067	Priority_8738	Priority High Freq Populations	AX-138887065	Informatives	ALGA0072316
V1	pig	ALGA0072326	13	146037314	Priority_8738	Priority High Freq Populations	AX-116480533	Informatives	ALGA0072326
V1	pig	ALGA0072329	13	146123195	Priority_8738	Priority High Freq Populations	AX-116670962	Informatives	ALGA0072329
V1	pig	ALGA0072365	13	149555113	Priority_8738	Priority High Freq Populations	AX-116670981	Informatives	ALGA0072365
V1	pig	ALGA0072415	13	150247558	Priority_8738	Priority High Freq Populations	AX-116671003	Informatives	ALGA0072415
V1	pig	ALGA0072441	13	150693531	Priority_8738	Priority High Freq Populations	AX-116671008	Informatives	ALGA0072441
V1	pig	ALGA0072444	13	150794724	Priority_8738	Priority High Freq Populations	AX-116481541	Informatives	ALGA0072444
V1	pig	ALGA0072468	13	152122253	Priority_8738	Priority High Freq Populations	AX-116671023	Informatives	ALGA0072468
V1	pig	ALGA0072488	13	152387224	Priority_8738	Priority High Freq Populations	AX-116481943	Informatives	ALGA0072488
V1	pig	ALGA0072513	13	152865498	Priority_8738	Priority High Freq Populations	AX-116671031	Informatives	ALGA0072513
V1	pig	ALGA0072523	13	153999763	Priority_8738	Priority High Freq Populations	AX-142702736	Informatives	ALGA0072523
V1	pig	ALGA0072572	13	157491222	Priority_8738	Priority High Freq Populations	AX-139689558	Informatives	ALGA0072572
V1	pig	ALGA0072623	13	158956470	Priority_8738	Priority High Freq Populations	AX-116483737	Informatives	ALGA0072623
V1	pig	ALGA0072779	13	167114056	Priority_8738	Priority High Freq Populations	AX-140185946	Informatives	ALGA0072779
V1	pig	ALGA0072824	13	169692330	Priority_8738	Priority High Freq Populations	AX-140791710	Informatives	ALGA0072824
V1	pig	ALGA0072833	13	170032280	Priority_8738	Priority High Freq Populations	AX-116486553	Informatives	ALGA0072833
V1	pig	ALGA0072855	13	173437593	Priority_8738	Priority High Freq Populations	AX-116487145	Informatives	ALGA0072855
V1	pig	ALGA0072857	13	173583887	Priority_8738	Priority High Freq Populations	AX-116671142	Informatives	ALGA0072857
V1	pig	ALGA0072892	13	174704755	Priority_8738	Priority High Freq Populations	AX-179531566	Informatives	ALGA0072892
V1	pig	ALGA0072947	13	176539436	Priority_8738	Priority High Freq Populations	AX-116671175	Informatives	ALGA0072947
V1	pig	ALGA0072955	13	177354502	Priority_8738	Priority High Freq Populations	AX-116488113	Informatives	ALGA0072955
V1	pig	ALGA0073137	13	180324134	Priority_8738	Priority High Freq Populations	AX-116671223	Informatives	ALGA0073137
V1	pig	ALGA0073188	13	182071628	Priority_8738	Priority High Freq Populations	AX-116671242	Informatives	ALGA0073188
V1	pig	ALGA0073208	13	182230243	Priority_8738	Priority High Freq Populations	AX-116671247	Informatives	ALGA0073208
V1	pig	ALGA0073287	13	184709202	Priority_8738	Priority High Freq Populations	AX-116489788	Informatives	ALGA0073287
V1	pig	ALGA0073411	13	189400780	Priority_8738	Priority High Freq Populations	AX-116671327	Informatives	ALGA0073411
V1	pig	ALGA0073549	13	192570360	Priority_8738	Priority High Freq Populations	AX-116671377	Informatives	ALGA0073549
V1	pig	ALGA0073587	13	193501508	Priority_8738	Priority High Freq Populations	AX-116671391	Informatives	ALGA0073587
V1	pig	ALGA0073594	13	193291764	Priority_8738	Priority High Freq Populations	AX-116491894	Informatives	ALGA0073594
V1	pig	ALGA0073605	13	193242741	Priority_8738	Priority High Freq Populations	AX-143609430	Informatives	ALGA0073605
V1	pig	ALGA0073880	13	201554982	Priority_8738	Priority High Freq Populations	AX-116671485	Informatives	ALGA0073880
V1	pig	ALGA0074054	13	205031120	Priority_8738	Priority High Freq Populations	AX-116671556	Informatives	ALGA0074054
V1	pig	ALGA0074147	14	214551	Priority_8738	Priority High Freq Populations	AX-116671590	Informatives	ALGA0074147
V1	pig	ALGA0074152	14	268405	Priority_8738	Priority High Freq Populations	AX-116494676	Informatives	ALGA0074152
V1	pig	ALGA0074194	14	649838	Priority_8738	Priority High Freq Populations	AX-116671600	Informatives	ALGA0074194
V1	pig	ALGA0074201	14	677127	Priority_8738	Priority High Freq Populations	AX-141868269	Informatives	ALGA0074201
V1	pig	ALGA0074240	14	1469074	Priority_8738	Priority High Freq Populations	AX-116494919	Informatives	ALGA0074240
V1	pig	ALGA0074279	14	1594168	Priority_8738	Priority High Freq Populations	AX-138103223	Informatives	ALGA0074279
V1	pig	ALGA0074306	14	2213712	Priority_8738	Priority High Freq Populations	AX-116671630	Informatives	ALGA0074306
V1	pig	ALGA0074320	14	2316862	Priority_8738	Priority High Freq Populations	AX-141060649	Informatives	ALGA0074320
V1	pig	ALGA0074380	14	3092626	Priority_8738	Priority High Freq Populations	AX-116671648	Informatives	ALGA0074380
V1	pig	ALGA0074502	14	5009988	Priority_8738	Priority High Freq Populations	AX-116671677	Informatives	ALGA0074502
V1	pig	ALGA0074557	14	5292622	Priority_8738	Priority High Freq Populations	AX-116671682	Informatives	ALGA0074557
V1	pig	ALGA0074637	14	6152295	Priority_8738	Priority High Freq Populations	AX-116671694	Informatives	ALGA0074637
V1	pig	ALGA0074674	14	6409504	Priority_8738	Priority High Freq Populations	AX-116671700	Informatives	ALGA0074674
V1	pig	ALGA0074781	14	7142126	Priority_8738	Priority High Freq Populations	AX-116495896	Informatives	ALGA0074781
V1	pig	ALGA0074932	14	8915195	Priority_8738	Priority High Freq Populations	AX-116671754	Informatives	ALGA0074932
V1	pig	ALGA0074964	14	9173736	Priority_8738	Priority High Freq Populations	AX-179494401	Informatives	ALGA0074964
V1	pig	ALGA0075040	14	9578027	Priority_8738	Priority High Freq Populations	AX-123957588	Informatives	ALGA0075040
V1	pig	ALGA0075091	14	10002940	Priority_8738	Priority High Freq Populations	AX-116496558	Informatives	ALGA0075091
V1	pig	ALGA0075188	14	10578175	Priority_8738	Priority High Freq Populations	AX-139621836	Informatives	ALGA0075188
V1	pig	ALGA0075311	14	11497310	Priority_8738	Priority High Freq Populations	AX-144052531	Informatives	ALGA0075311
V1	pig	ALGA0075369	14	11767141	Priority_8738	Priority High Freq Populations	AX-116671825	Informatives	ALGA0075369
V1	pig	ALGA0075453	14	12447098	Priority_8738	Priority High Freq Populations	AX-179501595	Informatives	ALGA0075453
V1	pig	ALGA0075517	14	13137455	Priority_8738	Priority High Freq Populations	AX-116671855	Informatives	ALGA0075517
V1	pig	ALGA0075659	14	16032391	Priority_8738	Priority High Freq Populations	AX-143788271	Informatives	ALGA0075659
V1	pig	ALGA0075690	14	15421576	Priority_8738	Priority High Freq Populations	AX-138165113	Informatives	ALGA0075690
V1	pig	ALGA0075713	14	17785254	Priority_8738	Priority High Freq Populations	AX-116671944	Informatives	ALGA0075713
V1	pig	ALGA0075721	14	17718562	Priority_8738	Priority High Freq Populations	AX-116671942	Informatives	ALGA0075721
V1	pig	ALGA0075765	14	17358204	Priority_8738	Priority High Freq Populations	AX-116671933	Informatives	ALGA0075765
V1	pig	ALGA0075785	14	17029137	Priority_8738	Priority High Freq Populations	AX-179537456	Informatives	ALGA0075785
V1	pig	ALGA0075810	14	16901384	Priority_8738	Priority High Freq Populations	AX-116498118	Informatives	ALGA0075810
V1	pig	ALGA0075815	14	16719849	Priority_8738	Priority High Freq Populations	AX-116671922	Informatives	ALGA0075815
V1	pig	ALGA0075845	14	18128202	Priority_8738	Priority High Freq Populations	AX-116671949	Informatives	ALGA0075845
V1	pig	ALGA0075891	14	18540755	Priority_8738	Priority High Freq Populations	AX-179530498	Informatives	ALGA0075891
V1	pig	ALGA0075902	14	18672733	Priority_8738	Priority High Freq Populations	AX-116671962	Informatives	ALGA0075902
V1	pig	ALGA0076289	14	22859506	Priority_8738	Priority High Freq Populations	AX-116672024	Informatives	ALGA0076289
V1	pig	ALGA0076374	14	23991532	Priority_8738	Priority High Freq Populations	AX-116672044	Informatives	ALGA0076374
V1	pig	ALGA0076463	14	26343915	Priority_8738	Priority High Freq Populations	AX-116672079	Informatives	ALGA0076463
V1	pig	ALGA0076563	14	27422122	Priority_8738	Priority High Freq Populations	AX-116672109	Informatives	ALGA0076563
V1	pig	ALGA0076598	14	27878097	Priority_8738	Priority High Freq Populations	AX-116672122	Informatives	ALGA0076598
V1	pig	ALGA0076646	14	29044353	Priority_8738	Priority High Freq Populations	AX-116500857	Informatives	ALGA0076646
V1	pig	ALGA0076663	14	29679671	Priority_8738	Priority High Freq Populations	AX-123960430	Informatives	ALGA0076663
V1	pig	ALGA0076667	14	29704275	Priority_8738	Priority High Freq Populations	AX-140952151	Informatives	ALGA0076667
V1	pig	ALGA0076763	14	32625606	Priority_8738	Priority High Freq Populations	AX-116672186	Informatives	ALGA0076763
V1	pig	ALGA0076771	14	33022925	Priority_8738	Priority High Freq Populations	AX-116501754	Informatives	ALGA0076771
V1	pig	ALGA0076795	14	33391706	Priority_8738	Priority High Freq Populations	AX-116672197	Informatives	ALGA0076795
V1	pig	ALGA0076810	14	33752346	Priority_8738	Priority High Freq Populations	AX-144317177	Informatives	ALGA0076810
V1	pig	ALGA0076829	14	34151351	Priority_8738	Priority High Freq Populations	AX-116502072	Informatives	ALGA0076829
V1	pig	ALGA0076998	14	37980117	Priority_8738	Priority High Freq Populations	AX-138010356	Informatives	ALGA0076998
V1	pig	ALGA0077023	14	38444725	Priority_8738	Priority High Freq Populations	AX-116503190	Informatives	ALGA0077023
V1	pig	ALGA0077221	14	42754904	Priority_8738	Priority High Freq Populations	AX-123957623	Informatives	ALGA0077221
V1	pig	ALGA0077244	14	43370903	Priority_8738	Priority High Freq Populations	AX-179530542	Informatives	ALGA0077244
V1	pig	ALGA0077287	14	44200063	Priority_8738	Priority High Freq Populations	AX-116504707	Informatives	ALGA0077287
V1	pig	ALGA0077290	14	44240102	Priority_8738	Priority High Freq Populations	AX-116504722	Informatives	ALGA0077290
V1	pig	ALGA0077450	14	47681212	Priority_8738	Priority High Freq Populations	AX-116505655	Informatives	ALGA0077450
V1	pig	ALGA0077463	14	47895001	Priority_8738	Priority High Freq Populations	AX-116505722	Informatives	ALGA0077463
V1	pig	ALGA0077673	14	54011935	Priority_8738	Priority High Freq Populations	AX-116507304	Informatives	ALGA0077673
V1	pig	ALGA0077676	14	54052361	Priority_8738	Priority High Freq Populations	AX-116507316	Informatives	ALGA0077676
V1	pig	ALGA0077769	14	55346363	Priority_8738	Priority High Freq Populations	AX-142073038	Informatives	ALGA0077769
V1	pig	ALGA0077796	14	55730377	Priority_8738	Priority High Freq Populations	AX-179537492	Informatives	ALGA0077796
V1	pig	ALGA0077830	14	56639194	Priority_8738	Priority High Freq Populations	AX-116672474	Informatives	ALGA0077830
V1	pig	ALGA0077929	14	57765084	Priority_8738	Priority High Freq Populations	AX-116508319	Informatives	ALGA0077929
V1	pig	ALGA0078003	14	58744784	Priority_8738	Priority High Freq Populations	AX-143298028	Informatives	ALGA0078003
V1	pig	ALGA0078069	14	59428494	Priority_8738	Priority High Freq Populations	AX-116508802	Informatives	ALGA0078069
V1	pig	ALGA0078209	14	61233879	Priority_8738	Priority High Freq Populations	AX-116672557	Informatives	ALGA0078209
V1	pig	ALGA0078240	14	61489779	Priority_8738	Priority High Freq Populations	AX-123957645	Informatives	ALGA0078240
V1	pig	ALGA0078253	14	61624570	Priority_8738	Priority High Freq Populations	AX-116509438	Informatives	ALGA0078253
V1	pig	ALGA0078332	14	63111423	Priority_8738	Priority High Freq Populations	AX-116509826	Informatives	ALGA0078332
V1	pig	ALGA0078532	14	67334411	Priority_8738	Priority High Freq Populations	AX-116511041	Informatives	ALGA0078532
V1	pig	ALGA0078534	14	67342053	Priority_8738	Priority High Freq Populations	AX-123960495	Informatives	ALGA0078534
V1	pig	ALGA0078551	14	67605600	Priority_8738	Priority High Freq Populations	AX-142416631	Informatives	ALGA0078551
V1	pig	ALGA0078621	14	69374032	Priority_8738	Priority High Freq Populations	AX-179534509	Informatives	ALGA0078621
V1	pig	ALGA0078623	14	69461959	Priority_8738	Priority High Freq Populations	AX-116672665	Informatives	ALGA0078623
V1	pig	ALGA0078630	14	69555273	Priority_8738	Priority High Freq Populations	AX-116511729	Informatives	ALGA0078630
V1	pig	ALGA0078644	14	69845965	Priority_8738	Priority High Freq Populations	AX-116511822	Informatives	ALGA0078644
V1	pig	ALGA0078822	14	73713979	Priority_8738	Priority High Freq Populations	AX-116512773	Informatives	ALGA0078822
V1	pig	ALGA0078824	14	73758728	Priority_8738	Priority High Freq Populations	AX-116512788	Informatives	ALGA0078824
V1	pig	ALGA0078930	14	74550797	Priority_8738	Priority High Freq Populations	AX-116672749	Informatives	ALGA0078930
V1	pig	ALGA0078965	14	74969335	Priority_8738	Priority High Freq Populations	AX-116672756	Informatives	ALGA0078965
V1	pig	ALGA0079138	14	78559443	Priority_8738	Priority High Freq Populations	AX-179556400	Informatives	ALGA0079138
V1	pig	ALGA0079154	14	79243753	Priority_8738	Priority High Freq Populations	AX-138847824	Informatives	ALGA0079154
V1	pig	ALGA0079160	14	79423770	Priority_8738	Priority High Freq Populations	AX-116514224	Informatives	ALGA0079160
V1	pig	ALGA0079194	14	80820319	Priority_8738	Priority High Freq Populations	AX-116672828	Informatives	ALGA0079194
V1	pig	ALGA0079280	14	82129423	Priority_8738	Priority High Freq Populations	AX-116514677	Informatives	ALGA0079280
V1	pig	ALGA0079296	14	82405173	Priority_8738	Priority High Freq Populations	AX-116672857	Informatives	ALGA0079296
V1	pig	ALGA0079331	14	83043656	Priority_8738	Priority High Freq Populations	AX-123960529	Informatives	ALGA0079331
V1	pig	ALGA0079348	14	83566141	Priority_8738	Priority High Freq Populations	AX-142676925	Informatives	ALGA0079348
V1	pig	ALGA0079382	14	84373550	Priority_8738	Priority High Freq Populations	AX-179537516	Informatives	ALGA0079382
V1	pig	ALGA0079386	14	84555165	Priority_8738	Priority High Freq Populations	AX-116672887	Informatives	ALGA0079386
V1	pig	ALGA0079422	14	86259611	Priority_8738	Priority High Freq Populations	AX-116672903	Informatives	ALGA0079422
V1	pig	ALGA0079424	14	86371985	Priority_8738	Priority High Freq Populations	AX-116515896	Informatives	ALGA0079424
V1	pig	ALGA0079432	14	86548955	Priority_8738	Priority High Freq Populations	AX-116672909	Informatives	ALGA0079432
V1	pig	ALGA0079765	14	89700455	Priority_8738	Priority High Freq Populations	AX-116672959	Informatives	ALGA0079765
V1	pig	ALGA0079886	14	90778359	Priority_8738	Priority High Freq Populations	AX-116517082	Informatives	ALGA0079886
V1	pig	ALGA0079898	14	91196737	Priority_8738	Priority High Freq Populations	AX-116672988	Informatives	ALGA0079898
V1	pig	ALGA0079922	14	91363743	Priority_8738	Priority High Freq Populations	AX-179537525	Informatives	ALGA0079922
V1	pig	ALGA0080062	14	94798669	Priority_8738	Priority High Freq Populations	AX-116518150	Informatives	ALGA0080062
V1	pig	ALGA0080107	14	95750805	Priority_8738	Priority High Freq Populations	AX-116518413	Informatives	ALGA0080107
V1	pig	ALGA0080132	14	96110724	Priority_8738	Priority High Freq Populations	AX-116673052	Informatives	ALGA0080132
V1	pig	ALGA0080143	14	96472741	Priority_8738	Priority High Freq Populations	AX-116673057	Informatives	ALGA0080143
V1	pig	ALGA0080177	14	97231923	Priority_8738	Priority High Freq Populations	AX-139026312	Informatives	ALGA0080177
V1	pig	ALGA0080288	14	99022505	Priority_8738	Priority High Freq Populations	AX-116673085	Informatives	ALGA0080288
V1	pig	ALGA0080315	14	99014725	Priority_8738	Priority High Freq Populations	AX-116673086	Informatives	ALGA0080315
V1	pig	ALGA0080320	14	99207860	Priority_8738	Priority High Freq Populations	AX-116519448	Informatives	ALGA0080320
V1	pig	ALGA0080414	14	100797769	Priority_8738	Priority High Freq Populations	AX-116519936	Informatives	ALGA0080414
V1	pig	ALGA0080466	14	101455562	Priority_8738	Priority High Freq Populations	AX-140373382	Informatives	ALGA0080466
V1	pig	ALGA0080501	14	102071608	Priority_8738	Priority High Freq Populations	AX-116673124	Informatives	ALGA0080501
V1	pig	ALGA0080577	14	102809004	Priority_8738	Priority High Freq Populations	AX-140981736	Informatives	ALGA0080577
V1	pig	ALGA0080613	14	103599114	Priority_8738	Priority High Freq Populations	AX-116520664	Informatives	ALGA0080613
V1	pig	ALGA0080636	14	103984382	Priority_8738	Priority High Freq Populations	AX-179535830	Informatives	ALGA0080636
V1	pig	ALGA0080674	14	104374974	Priority_8738	Priority High Freq Populations	AX-116520881	Informatives	ALGA0080674
V1	pig	ALGA0080677	14	104486671	Priority_8738	Priority High Freq Populations	AX-116520908	Informatives	ALGA0080677
V1	pig	ALGA0080701	14	104911597	Priority_8738	Priority High Freq Populations	AX-116673163	Informatives	ALGA0080701
V1	pig	ALGA0080831	14	107377294	Priority_8738	Priority High Freq Populations	AX-116521576	Informatives	ALGA0080831
V1	pig	ALGA0080846	14	107747238	Priority_8738	Priority High Freq Populations	AX-142839320	Informatives	ALGA0080846
V1	pig	ALGA0080900	14	108185625	Priority_8738	Priority High Freq Populations	AX-116521808	Informatives	ALGA0080900
V1	pig	ALGA0080930	14	108862995	Priority_8738	Priority High Freq Populations	AX-116521954	Informatives	ALGA0080930
V1	pig	ALGA0081112	14	111869403	Priority_8738	Priority High Freq Populations	AX-116673243	Informatives	ALGA0081112
V1	pig	ALGA0081185	14	113525186	Priority_8738	Priority High Freq Populations	AX-116523046	Informatives	ALGA0081185
V1	pig	ALGA0081250	14	114663218	Priority_8738	Priority High Freq Populations	AX-116673279	Informatives	ALGA0081250
V1	pig	ALGA0081261	14	114883471	Priority_8738	Priority High Freq Populations	AX-143634421	Informatives	ALGA0081261
V1	pig	ALGA0081262	14	114923005	Priority_8738	Priority High Freq Populations	AX-116523306	Informatives	ALGA0081262
V1	pig	ALGA0081277	14	115794162	Priority_8738	Priority High Freq Populations	AX-116523440	Informatives	ALGA0081277
V1	pig	ALGA0081284	14	115969255	Priority_8738	Priority High Freq Populations	AX-138681195	Informatives	ALGA0081284
V1	pig	ALGA0081287	14	115992263	Priority_8738	Priority High Freq Populations	AX-116523486	Informatives	ALGA0081287
V1	pig	ALGA0081351	14	117030333	Priority_8738	Priority High Freq Populations	AX-116673315	Informatives	ALGA0081351
V1	pig	ALGA0081364	14	117216168	Priority_8738	Priority High Freq Populations	AX-139719564	Informatives	ALGA0081364
V1	pig	ALGA0081387	14	118807221	Priority_8738	Priority High Freq Populations	AX-116673342	Informatives	ALGA0081387
V1	pig	ALGA0081402	14	119421893	Priority_8738	Priority High Freq Populations	AX-116524265	Informatives	ALGA0081402
V1	pig	ALGA0081463	14	120613546	Priority_8738	Priority High Freq Populations	AX-116673377	Informatives	ALGA0081463
V1	pig	ALGA0081547	14	121762898	Priority_8738	Priority High Freq Populations	AX-116524815	Informatives	ALGA0081547
V1	pig	ALGA0081560	14	121799068	Priority_8738	Priority High Freq Populations	AX-116673407	Informatives	ALGA0081560
V1	pig	ALGA0081672	14	122972212	Priority_8738	Priority High Freq Populations	AX-116673430	Informatives	ALGA0081672
V1	pig	ALGA0081694	14	123288168	Priority_8738	Priority High Freq Populations	AX-116525225	Informatives	ALGA0081694
V1	pig	ALGA0081801	14	124229898	Priority_8738	Priority High Freq Populations	AX-116525428	Informatives	ALGA0081801
V1	pig	ALGA0081830	14	124481552	Priority_8738	Priority High Freq Populations	AX-123960604	Informatives	ALGA0081830
V1	pig	ALGA0081869	14	124728188	Priority_8738	Priority High Freq Populations	AX-123957729	Informatives	ALGA0081869
V1	pig	ALGA0081983	14	126020199	Priority_8738	Priority High Freq Populations	AX-116673495	Informatives	ALGA0081983
V1	pig	ALGA0081985	14	126047501	Priority_8738	Priority High Freq Populations	AX-116673496	Informatives	ALGA0081985
V1	pig	ALGA0082045	14	126525520	Priority_8738	Priority High Freq Populations	AX-116526053	Informatives	ALGA0082045
V1	pig	ALGA0082201	14	128356208	Priority_8738	Priority High Freq Populations	AX-116526486	Informatives	ALGA0082201
V1	pig	ALGA0082253	14	128818036	Priority_8738	Priority High Freq Populations	AX-116673551	Informatives	ALGA0082253
V1	pig	ALGA0082334	14	129554596	Priority_8738	Priority High Freq Populations	AX-138007069	Informatives	ALGA0082334
V1	pig	ALGA0082352	14	129773287	Priority_8738	Priority High Freq Populations	AX-116526839	Informatives	ALGA0082352
V1	pig	ALGA0082362	14	129866232	Priority_8738	Priority High Freq Populations	AX-116526863	Informatives	ALGA0082362
V1	pig	ALGA0082370	14	129888223	Priority_8738	Priority High Freq Populations	AX-116673586	Informatives	ALGA0082370
V1	pig	ALGA0082456	14	130496697	Priority_8738	Priority High Freq Populations	AX-116527024	Informatives	ALGA0082456
V1	pig	ALGA0082632	14	132730213	Priority_8738	Priority High Freq Populations	AX-116527473	Informatives	ALGA0082632
V1	pig	ALGA0082633	14	132814735	Priority_8738	Priority High Freq Populations	AX-116527495	Informatives	ALGA0082633
V1	pig	ALGA0082927	14	135323133	Priority_8738	Priority High Freq Populations	AX-116673697	Informatives	ALGA0082927
V1	pig	ALGA0082955	14	135627526	Priority_8738	Priority High Freq Populations	AX-116528125	Informatives	ALGA0082955
V1	pig	ALGA0083003	14	135931682	Priority_8738	Priority High Freq Populations	AX-116673710	Informatives	ALGA0083003
V1	pig	ALGA0083078	14	136755306	Priority_8738	Priority High Freq Populations	AX-141716259	Informatives	ALGA0083078
V1	pig	ALGA0083112	14	137009935	Priority_8738	Priority High Freq Populations	AX-123960621	Informatives	ALGA0083112
V1	pig	ALGA0083146	14	137325993	Priority_8738	Priority High Freq Populations	AX-116673741	Informatives	ALGA0083146
V1	pig	ALGA0083165	14	137423710	Priority_8738	Priority High Freq Populations	AX-140812540	Informatives	ALGA0083165
V1	pig	ALGA0083406	15	3550448	Priority_8738	Priority High Freq Populations	AX-116529939	Informatives	ALGA0083406
V1	pig	ALGA0083427	15	3999081	Priority_8738	Priority High Freq Populations	AX-116673882	Informatives	ALGA0083427
V1	pig	ALGA0083473	15	4841509	Priority_8738	Priority High Freq Populations	AX-116673899	Informatives	ALGA0083473
V1	pig	ALGA0083477	15	4960376	Priority_8738	Priority High Freq Populations	AX-116673902	Informatives	ALGA0083477
V1	pig	ALGA0083498	15	5410072	Priority_8738	Priority High Freq Populations	AX-116673908	Informatives	ALGA0083498
V1	pig	ALGA0083534	15	7016345	Priority_8738	Priority High Freq Populations	AX-116673923	Informatives	ALGA0083534
V1	pig	ALGA0083557	15	7447872	Priority_8738	Priority High Freq Populations	AX-116673932	Informatives	ALGA0083557
V1	pig	ALGA0083671	15	9960092	Priority_8738	Priority High Freq Populations	AX-116673961	Informatives	ALGA0083671
V1	pig	ALGA0083701	15	2514095	Priority_8738	Priority High Freq Populations	AX-116673847	Informatives	ALGA0083701
V1	pig	ALGA0083714	15	2666885	Priority_8738	Priority High Freq Populations	AX-179556723	Informatives	ALGA0083714
V1	pig	ALGA0083738	15	1091163	Priority_8738	Priority High Freq Populations	AX-116673820	Informatives	ALGA0083738
V1	pig	ALGA0083755	15	1303186	Priority_8738	Priority High Freq Populations	AX-116673822	Informatives	ALGA0083755
V1	pig	ALGA0083890	15	11691349	Priority_8738	Priority High Freq Populations	AX-116673989	Informatives	ALGA0083890
V1	pig	ALGA0083989	15	14130263	Priority_8738	Priority High Freq Populations	AX-143453149	Informatives	ALGA0083989
V1	pig	ALGA0084068	15	15390661	Priority_8738	Priority High Freq Populations	AX-116533062	Informatives	ALGA0084068
V1	pig	ALGA0084197	15	17998624	Priority_8738	Priority High Freq Populations	AX-116533634	Informatives	ALGA0084197
V1	pig	ALGA0084217	15	18360283	Priority_8738	Priority High Freq Populations	AX-116674101	Informatives	ALGA0084217
V1	pig	ALGA0084240	15	18848900	Priority_8738	Priority High Freq Populations	AX-116674110	Informatives	ALGA0084240
V1	pig	ALGA0084271	15	19223276	Priority_8738	Priority High Freq Populations	AX-116674117	Informatives	ALGA0084271
V1	pig	ALGA0084318	15	19823657	Priority_8738	Priority High Freq Populations	AX-116674128	Informatives	ALGA0084318
V1	pig	ALGA0084379	15	22522196	Priority_8738	Priority High Freq Populations	AX-124214644	Informatives	ALGA0084379
V1	pig	ALGA0084400	15	23523144	Priority_8738	Priority High Freq Populations	AX-116534705	Informatives	ALGA0084400
V1	pig	ALGA0084493	15	26461656	Priority_8738	Priority High Freq Populations	AX-116535320	Informatives	ALGA0084493
V1	pig	ALGA0084521	15	27052695	Priority_8738	Priority High Freq Populations	AX-116674233	Informatives	ALGA0084521
V1	pig	ALGA0084569	15	27412163	Priority_8738	Priority High Freq Populations	AX-142489293	Informatives	ALGA0084569
V1	pig	ALGA0084603	15	27914021	Priority_8738	Priority High Freq Populations	AX-116535753	Informatives	ALGA0084603
V1	pig	ALGA0084616	15	28293171	Priority_8738	Priority High Freq Populations	AX-116674264	Informatives	ALGA0084616
V1	pig	ALGA0084628	15	28637589	Priority_8738	Priority High Freq Populations	AX-116674268	Informatives	ALGA0084628
V1	pig	ALGA0084638	15	28789450	Priority_8738	Priority High Freq Populations	AX-116674271	Informatives	ALGA0084638
V1	pig	ALGA0084644	15	29112719	Priority_8738	Priority High Freq Populations	AX-138793896	Informatives	ALGA0084644
V1	pig	ALGA0084790	15	32646909	Priority_8738	Priority High Freq Populations	AX-116674329	Informatives	ALGA0084790
V1	pig	ALGA0084839	15	33152153	Priority_8738	Priority High Freq Populations	AX-116674339	Informatives	ALGA0084839
V1	pig	ALGA0084910	15	34845853	Priority_8738	Priority High Freq Populations	AX-116537304	Informatives	ALGA0084910
V1	pig	ALGA0084925	15	35084188	Priority_8738	Priority High Freq Populations	AX-179534680	Informatives	ALGA0084925
V1	pig	ALGA0084935	15	35216247	Priority_8738	Priority High Freq Populations	AX-116537401	Informatives	ALGA0084935
V1	pig	ALGA0084942	15	35317327	Priority_8738	Priority High Freq Populations	AX-116537431	Informatives	ALGA0084942
V1	pig	ALGA0084979	15	35909428	Priority_8738	Priority High Freq Populations	AX-116537590	Informatives	ALGA0084979
V1	pig	ALGA0085033	15	39502707	Priority_8738	Priority High Freq Populations	AX-116674419	Informatives	ALGA0085033
V1	pig	ALGA0085056	15	40231183	Priority_8738	Priority High Freq Populations	AX-116674429	Informatives	ALGA0085056
V1	pig	ALGA0085149	15	44497429	Priority_8738	Priority High Freq Populations	AX-116539212	Informatives	ALGA0085149
V1	pig	ALGA0085170	15	45172574	Priority_8738	Priority High Freq Populations	AX-140522614	Informatives	ALGA0085170
V1	pig	ALGA0085205	15	45432571	Priority_8738	Priority High Freq Populations	AX-124211677	Informatives	ALGA0085205
V1	pig	ALGA0085298	15	48243531	Priority_8738	Priority High Freq Populations	AX-179534685	Informatives	ALGA0085298
V1	pig	ALGA0085315	15	48724691	Priority_8738	Priority High Freq Populations	AX-116674528	Informatives	ALGA0085315
V1	pig	ALGA0085331	15	49073401	Priority_8738	Priority High Freq Populations	AX-116674534	Informatives	ALGA0085331
V1	pig	ALGA0085344	15	49362029	Priority_8738	Priority High Freq Populations	AX-116540460	Informatives	ALGA0085344
V1	pig	ALGA0085362	15	50222823	Priority_8738	Priority High Freq Populations	AX-116540661	Informatives	ALGA0085362
V1	pig	ALGA0085441	15	51950576	Priority_8738	Priority High Freq Populations	AX-140132482	Informatives	ALGA0085441
V1	pig	ALGA0085464	15	52924509	Priority_8738	Priority High Freq Populations	AX-124214679	Informatives	ALGA0085464
V1	pig	ALGA0085552	15	56057408	Priority_8738	Priority High Freq Populations	AX-116674598	Informatives	ALGA0085552
V1	pig	ALGA0085557	15	55981133	Priority_8738	Priority High Freq Populations	AX-116674599	Informatives	ALGA0085557
V1	pig	ALGA0085573	15	55847014	Priority_8738	Priority High Freq Populations	AX-116542131	Informatives	ALGA0085573
V1	pig	ALGA0085585	15	56344774	Priority_8738	Priority High Freq Populations	AX-138042387	Informatives	ALGA0085585
V1	pig	ALGA0085588	15	56452924	Priority_8738	Priority High Freq Populations	AX-138847594	Informatives	ALGA0085588
V1	pig	ALGA0085610	15	58141811	Priority_8738	Priority High Freq Populations	AX-116542399	Informatives	ALGA0085610
V1	pig	ALGA0085627	15	58585321	Priority_8738	Priority High Freq Populations	AX-116674607	Informatives	ALGA0085627
V1	pig	ALGA0085678	15	59208855	Priority_8738	Priority High Freq Populations	AX-140704563	Informatives	ALGA0085678
V1	pig	ALGA0085771	15	65749904	Priority_8738	Priority High Freq Populations	AX-116543806	Informatives	ALGA0085771
V1	pig	ALGA0085850	15	74223043	Priority_8738	Priority High Freq Populations	AX-116545014	Informatives	ALGA0085850
V1	pig	ALGA0085859	15	74462028	Priority_8738	Priority High Freq Populations	AX-116545059	Informatives	ALGA0085859
V1	pig	ALGA0085872	15	75057741	Priority_8738	Priority High Freq Populations	AX-116674712	Informatives	ALGA0085872
V1	pig	ALGA0085879	15	75063953	Priority_8738	Priority High Freq Populations	AX-116545162	Informatives	ALGA0085879
V1	pig	ALGA0085880	15	75198351	Priority_8738	Priority High Freq Populations	AX-116674713	Informatives	ALGA0085880
V1	pig	ALGA0085946	15	76489992	Priority_8738	Priority High Freq Populations	AX-116545521	Informatives	ALGA0085946
V1	pig	ALGA0086093	15	79798437	Priority_8738	Priority High Freq Populations	AX-116546461	Informatives	ALGA0086093
V1	pig	ALGA0086113	15	80515676	Priority_8738	Priority High Freq Populations	AX-116674778	Informatives	ALGA0086113
V1	pig	ALGA0086120	15	80619962	Priority_8738	Priority High Freq Populations	AX-116674782	Informatives	ALGA0086120
V1	pig	ALGA0086235	15	83054536	Priority_8738	Priority High Freq Populations	AX-116674816	Informatives	ALGA0086235
V1	pig	ALGA0086239	15	83094463	Priority_8738	Priority High Freq Populations	AX-116547388	Informatives	ALGA0086239
V1	pig	ALGA0086304	15	85428341	Priority_8738	Priority High Freq Populations	AX-116547988	Informatives	ALGA0086304
V1	pig	ALGA0086308	15	85546643	Priority_8738	Priority High Freq Populations	AX-116548018	Informatives	ALGA0086308
V1	pig	ALGA0086325	15	86923127	Priority_8738	Priority High Freq Populations	AX-116548285	Informatives	ALGA0086325
V1	pig	ALGA0086369	15	90584878	Priority_8738	Priority High Freq Populations	AX-116549017	Informatives	ALGA0086369
V1	pig	ALGA0086372	15	90690194	Priority_8738	Priority High Freq Populations	AX-116549049	Informatives	ALGA0086372
V1	pig	ALGA0086375	15	90742504	Priority_8738	Priority High Freq Populations	AX-140599394	Informatives	ALGA0086375
V1	pig	ALGA0086378	15	91114789	Priority_8738	Priority High Freq Populations	AX-139361051	Informatives	ALGA0086378
V1	pig	ALGA0086391	15	91427440	Priority_8738	Priority High Freq Populations	AX-116674891	Informatives	ALGA0086391
V1	pig	ALGA0086394	15	91577185	Priority_8738	Priority High Freq Populations	AX-116549259	Informatives	ALGA0086394
V1	pig	ALGA0086405	15	92733414	Priority_8738	Priority High Freq Populations	AX-116549422	Informatives	ALGA0086405
V1	pig	ALGA0086467	15	96542379	Priority_8738	Priority High Freq Populations	AX-140385450	Informatives	ALGA0086467
V1	pig	ALGA0086503	15	100544076	Priority_8738	Priority High Freq Populations	AX-116674955	Informatives	ALGA0086503
V1	pig	ALGA0086509	15	100691067	Priority_8738	Priority High Freq Populations	AX-140570687	Informatives	ALGA0086509
V1	pig	ALGA0086568	15	104602325	Priority_8738	Priority High Freq Populations	AX-116674984	Informatives	ALGA0086568
V1	pig	ALGA0086648	15	108583372	Priority_8738	Priority High Freq Populations	AX-124214747	Informatives	ALGA0086648
V1	pig	ALGA0086703	15	109971469	Priority_8738	Priority High Freq Populations	AX-116675042	Informatives	ALGA0086703
V1	pig	ALGA0086720	15	110201079	Priority_8738	Priority High Freq Populations	AX-116675048	Informatives	ALGA0086720
V1	pig	ALGA0086758	15	111209006	Priority_8738	Priority High Freq Populations	AX-116675056	Informatives	ALGA0086758
V1	pig	ALGA0086789	15	112225927	Priority_8738	Priority High Freq Populations	AX-140071880	Informatives	ALGA0086789
V1	pig	ALGA0086794	15	112423916	Priority_8738	Priority High Freq Populations	AX-179537684	Informatives	ALGA0086794
V1	pig	ALGA0086812	15	113155840	Priority_8738	Priority High Freq Populations	AX-123962636	Informatives	ALGA0086812
V1	pig	ALGA0086814	15	113202213	Priority_8738	Priority High Freq Populations	AX-138051865	Informatives	ALGA0086814
V1	pig	ALGA0086971	15	118519594	Priority_8738	Priority High Freq Populations	AX-143445774	Informatives	ALGA0086971
V1	pig	ALGA0086983	15	118374293	Priority_8738	Priority High Freq Populations	AX-116554385	Informatives	ALGA0086983
V1	pig	ALGA0087037	15	119113947	Priority_8738	Priority High Freq Populations	AX-116554553	Informatives	ALGA0087037
V1	pig	ALGA0087141	15	120963216	Priority_8738	Priority High Freq Populations	AX-116555012	Informatives	ALGA0087141
V1	pig	ALGA0087227	15	124718596	Priority_8738	Priority High Freq Populations	AX-116555990	Informatives	ALGA0087227
V1	pig	ALGA0087315	15	123521450	Priority_8738	Priority High Freq Populations	AX-116675254	Informatives	ALGA0087315
V1	pig	ALGA0087317	15	123427030	Priority_8738	Priority High Freq Populations	AX-116555681	Informatives	ALGA0087317
V1	pig	ALGA0087321	15	123392506	Priority_8738	Priority High Freq Populations	AX-116675252	Informatives	ALGA0087321
V1	pig	ALGA0087350	15	122979514	Priority_8738	Priority High Freq Populations	AX-123960790	Informatives	ALGA0087350
V1	pig	ALGA0087385	15	122682398	Priority_8738	Priority High Freq Populations	AX-138601885	Informatives	ALGA0087385
V1	pig	ALGA0087403	15	122578140	Priority_8738	Priority High Freq Populations	AX-116675237	Informatives	ALGA0087403
V1	pig	ALGA0087425	15	122408881	Priority_8738	Priority High Freq Populations	AX-116555392	Informatives	ALGA0087425
V1	pig	ALGA0087524	15	121927668	Priority_8738	Priority High Freq Populations	AX-116675221	Informatives	ALGA0087524
V1	pig	ALGA0087665	15	127621838	Priority_8738	Priority High Freq Populations	AX-124214774	Informatives	ALGA0087665
V1	pig	ALGA0087683	15	127891535	Priority_8738	Priority High Freq Populations	AX-140062811	Informatives	ALGA0087683
V1	pig	ALGA0087711	15	128122566	Priority_8738	Priority High Freq Populations	AX-124214775	Informatives	ALGA0087711
V1	pig	ALGA0087720	15	128182911	Priority_8738	Priority High Freq Populations	AX-116675348	Informatives	ALGA0087720
V1	pig	ALGA0087841	15	129115272	Priority_8738	Priority High Freq Populations	AX-116675375	Informatives	ALGA0087841
V1	pig	ALGA0087869	15	129353284	Priority_8738	Priority High Freq Populations	AX-116675385	Informatives	ALGA0087869
V1	pig	ALGA0087937	15	130200198	Priority_8738	Priority High Freq Populations	AX-116675399	Informatives	ALGA0087937
V1	pig	ALGA0088010	15	131198959	Priority_8738	Priority High Freq Populations	AX-116675418	Informatives	ALGA0088010
V1	pig	ALGA0088031	15	131517298	Priority_8738	Priority High Freq Populations	AX-144587549	Informatives	ALGA0088031
V1	pig	ALGA0088207	15	133894566	Priority_8738	Priority High Freq Populations	AX-116675477	Informatives	ALGA0088207
V1	pig	ALGA0088228	15	134249298	Priority_8738	Priority High Freq Populations	AX-179556721	Informatives	ALGA0088228
V1	pig	ALGA0088237	15	134332454	Priority_8738	Priority High Freq Populations	AX-124210147	Informatives	ALGA0088237
V1	pig	ALGA0088373	15	136874214	Priority_8738	Priority High Freq Populations	AX-116675536	Informatives	ALGA0088373
V1	pig	ALGA0088732	16	4506993	Priority_8738	Priority High Freq Populations	AX-144514688	Informatives	ALGA0088732
V1	pig	ALGA0088742	16	4628354	Priority_8738	Priority High Freq Populations	AX-116675685	Informatives	ALGA0088742
V1	pig	ALGA0089010	16	8936373	Priority_8738	Priority High Freq Populations	AX-116561573	Informatives	ALGA0089010
V1	pig	ALGA0089079	16	10667670	Priority_8738	Priority High Freq Populations	AX-116675775	Informatives	ALGA0089079
V1	pig	ALGA0089126	16	11192976	Priority_8738	Priority High Freq Populations	AX-116675789	Informatives	ALGA0089126
V1	pig	ALGA0089203	16	13280720	Priority_8738	Priority High Freq Populations	AX-116562646	Informatives	ALGA0089203
V1	pig	ALGA0089290	16	16922674	Priority_8738	Priority High Freq Populations	AX-116675853	Informatives	ALGA0089290
V1	pig	ALGA0089402	16	18252643	Priority_8738	Priority High Freq Populations	AX-116563805	Informatives	ALGA0089402
V1	pig	ALGA0089443	16	19287858	Priority_8738	Priority High Freq Populations	AX-143820098	Informatives	ALGA0089443
V1	pig	ALGA0089450	16	19235199	Priority_8738	Priority High Freq Populations	AX-116564020	Informatives	ALGA0089450
V1	pig	ALGA0089456	16	19195924	Priority_8738	Priority High Freq Populations	AX-116675892	Informatives	ALGA0089456
V1	pig	ALGA0089458	16	19331833	Priority_8738	Priority High Freq Populations	AX-142028269	Informatives	ALGA0089458
V1	pig	ALGA0089536	16	20452393	Priority_8738	Priority High Freq Populations	AX-116675922	Informatives	ALGA0089536
V1	pig	ALGA0089547	16	20582387	Priority_8738	Priority High Freq Populations	AX-116564287	Informatives	ALGA0089547
V1	pig	ALGA0089615	16	21710351	Priority_8738	Priority High Freq Populations	AX-123960848	Informatives	ALGA0089615
V1	pig	ALGA0089661	16	22834868	Priority_8738	Priority High Freq Populations	AX-116564869	Informatives	ALGA0089661
V1	pig	ALGA0089690	16	23186827	Priority_8738	Priority High Freq Populations	AX-116675964	Informatives	ALGA0089690
V1	pig	ALGA0089691	16	23268871	Priority_8738	Priority High Freq Populations	AX-116564978	Informatives	ALGA0089691
V1	pig	ALGA0089719	16	23410246	Priority_8738	Priority High Freq Populations	AX-179531397	Informatives	ALGA0089719
V1	pig	ALGA0089752	16	23580846	Priority_8738	Priority High Freq Populations	AX-116675976	Informatives	ALGA0089752
V1	pig	ALGA0089777	16	24362179	Priority_8738	Priority High Freq Populations	AX-116565221	Informatives	ALGA0089777
V1	pig	ALGA0089813	16	24683777	Priority_8738	Priority High Freq Populations	AX-116675991	Informatives	ALGA0089813
V1	pig	ALGA0089818	16	24980046	Priority_8738	Priority High Freq Populations	AX-116675997	Informatives	ALGA0089818
V1	pig	ALGA0089822	16	24982338	Priority_8738	Priority High Freq Populations	AX-144806557	Informatives	ALGA0089822
V1	pig	ALGA0089941	16	27910606	Priority_8738	Priority High Freq Populations	AX-116676039	Informatives	ALGA0089941
V1	pig	ALGA0089957	16	28326741	Priority_8738	Priority High Freq Populations	AX-116676043	Informatives	ALGA0089957
V1	pig	ALGA0090013	16	29555246	Priority_8738	Priority High Freq Populations	AX-116566612	Informatives	ALGA0090013
V1	pig	ALGA0090017	16	29597058	Priority_8738	Priority High Freq Populations	AX-116676057	Informatives	ALGA0090017
V1	pig	ALGA0090057	16	30686033	Priority_8738	Priority High Freq Populations	AX-140095817	Informatives	ALGA0090057
V1	pig	ALGA0090059	16	30756112	Priority_8738	Priority High Freq Populations	AX-116566962	Informatives	ALGA0090059
V1	pig	ALGA0090087	16	31521753	Priority_8738	Priority High Freq Populations	AX-116567173	Informatives	ALGA0090087
V1	pig	ALGA0090125	16	32246012	Priority_8738	Priority High Freq Populations	AX-116567411	Informatives	ALGA0090125
V1	pig	ALGA0090150	16	33139580	Priority_8738	Priority High Freq Populations	AX-116676108	Informatives	ALGA0090150
V1	pig	ALGA0090164	16	33070122	Priority_8738	Priority High Freq Populations	AX-116567666	Informatives	ALGA0090164
V1	pig	ALGA0090184	16	33467573	Priority_8738	Priority High Freq Populations	AX-116676114	Informatives	ALGA0090184
V1	pig	ALGA0090209	16	33649916	Priority_8738	Priority High Freq Populations	AX-116676120	Informatives	ALGA0090209
V1	pig	ALGA0090276	16	34334858	Priority_8738	Priority High Freq Populations	AX-116676136	Informatives	ALGA0090276
V1	pig	ALGA0090285	16	35059093	Priority_8738	Priority High Freq Populations	AX-141433937	Informatives	ALGA0090285
V1	pig	ALGA0090309	16	35287304	Priority_8738	Priority High Freq Populations	AX-141261824	Informatives	ALGA0090309
V1	pig	ALGA0090328	16	35739611	Priority_8738	Priority High Freq Populations	AX-116676157	Informatives	ALGA0090328
V1	pig	ALGA0090378	16	36860307	Priority_8738	Priority High Freq Populations	AX-116676180	Informatives	ALGA0090378
V1	pig	ALGA0090380	16	36844865	Priority_8738	Priority High Freq Populations	AX-143638242	Informatives	ALGA0090380
V1	pig	ALGA0090412	16	37994317	Priority_8738	Priority High Freq Populations	AX-138142505	Informatives	ALGA0090412
V1	pig	ALGA0090435	16	38762244	Priority_8738	Priority High Freq Populations	AX-116569069	Informatives	ALGA0090435
V1	pig	ALGA0090519	16	42509939	Priority_8738	Priority High Freq Populations	AX-138378917	Informatives	ALGA0090519
V1	pig	ALGA0090527	16	42634215	Priority_8738	Priority High Freq Populations	AX-116676242	Informatives	ALGA0090527
V1	pig	ALGA0090532	16	43498641	Priority_8738	Priority High Freq Populations	AX-116570026	Informatives	ALGA0090532
V1	pig	ALGA0090544	16	44056585	Priority_8738	Priority High Freq Populations	AX-116570187	Informatives	ALGA0090544
V1	pig	ALGA0090552	16	44254745	Priority_8738	Priority High Freq Populations	AX-123960810	Informatives	ALGA0090552
V1	pig	ALGA0090605	16	45313251	Priority_8738	Priority High Freq Populations	AX-116570468	Informatives	ALGA0090605
V1	pig	ALGA0090649	16	46719890	Priority_8738	Priority High Freq Populations	AX-116676289	Informatives	ALGA0090649
V1	pig	ALGA0090654	16	46994968	Priority_8738	Priority High Freq Populations	AX-116570837	Informatives	ALGA0090654
V1	pig	ALGA0090697	16	48383252	Priority_8738	Priority High Freq Populations	AX-116571155	Informatives	ALGA0090697
V1	pig	ALGA0090705	16	48416386	Priority_8738	Priority High Freq Populations	AX-116571166	Informatives	ALGA0090705
V1	pig	ALGA0090727	16	50100519	Priority_8738	Priority High Freq Populations	AX-123957943	Informatives	ALGA0090727
V1	pig	ALGA0090740	16	51121784	Priority_8738	Priority High Freq Populations	AX-139475899	Informatives	ALGA0090740
V1	pig	ALGA0090778	16	53028311	Priority_8738	Priority High Freq Populations	AX-116571804	Informatives	ALGA0090778
V1	pig	ALGA0090878	16	54945912	Priority_8738	Priority High Freq Populations	AX-179537863	Informatives	ALGA0090878
V1	pig	ALGA0091068	16	59459410	Priority_8738	Priority High Freq Populations	AX-116676448	Informatives	ALGA0091068
V1	pig	ALGA0091093	16	60214271	Priority_8738	Priority High Freq Populations	AX-116676461	Informatives	ALGA0091093
V1	pig	ALGA0091099	16	60279460	Priority_8738	Priority High Freq Populations	AX-116676464	Informatives	ALGA0091099
V1	pig	ALGA0091104	16	60317804	Priority_8738	Priority High Freq Populations	AX-116573488	Informatives	ALGA0091104
V1	pig	ALGA0091152	16	61187619	Priority_8738	Priority High Freq Populations	AX-116676471	Informatives	ALGA0091152
V1	pig	ALGA0091191	16	63191663	Priority_8738	Priority High Freq Populations	AX-116676499	Informatives	ALGA0091191
V1	pig	ALGA0091308	16	65014702	Priority_8738	Priority High Freq Populations	AX-116676529	Informatives	ALGA0091308
V1	pig	ALGA0091337	16	65714972	Priority_8738	Priority High Freq Populations	AX-138089200	Informatives	ALGA0091337
V1	pig	ALGA0091395	16	67248498	Priority_8738	Priority High Freq Populations	AX-116676564	Informatives	ALGA0091395
V1	pig	ALGA0091404	16	67306719	Priority_8738	Priority High Freq Populations	AX-123960913	Informatives	ALGA0091404
V1	pig	ALGA0091441	16	67663872	Priority_8738	Priority High Freq Populations	AX-116575159	Informatives	ALGA0091441
V1	pig	ALGA0091458	16	67946139	Priority_8738	Priority High Freq Populations	AX-116676579	Informatives	ALGA0091458
V1	pig	ALGA0091521	16	68502059	Priority_8738	Priority High Freq Populations	AX-116676591	Informatives	ALGA0091521
V1	pig	ALGA0091889	16	72868185	Priority_8738	Priority High Freq Populations	AX-141203698	Informatives	ALGA0091889
V1	pig	ALGA0091962	16	73764474	Priority_8738	Priority High Freq Populations	AX-124214873	Informatives	ALGA0091962
V1	pig	ALGA0092042	16	74620416	Priority_8738	Priority High Freq Populations	AX-116576594	Informatives	ALGA0092042
V1	pig	ALGA0092058	16	74971494	Priority_8738	Priority High Freq Populations	AX-116576645	Informatives	ALGA0092058
V1	pig	ALGA0092264	16	76463492	Priority_8738	Priority High Freq Populations	AX-116676794	Informatives	ALGA0092264
V1	pig	ALGA0092291	16	76533764	Priority_8738	Priority High Freq Populations	AX-116676797	Informatives	ALGA0092291
V1	pig	ALGA0092614	17	2081816	Priority_8738	Priority High Freq Populations	AX-116578105	Informatives	ALGA0092614
V1	pig	ALGA0092625	17	2203790	Priority_8738	Priority High Freq Populations	AX-116676899	Informatives	ALGA0092625
V1	pig	ALGA0092734	17	3385727	Priority_8738	Priority High Freq Populations	AX-140329593	Informatives	ALGA0092734
V1	pig	ALGA0092836	17	5013675	Priority_8738	Priority High Freq Populations	AX-140258375	Informatives	ALGA0092836
V1	pig	ALGA0092930	17	6515273	Priority_8738	Priority High Freq Populations	AX-143399395	Informatives	ALGA0092930
V1	pig	ALGA0092931	17	6546993	Priority_8738	Priority High Freq Populations	AX-179531962	Informatives	ALGA0092931
V1	pig	ALGA0092948	17	7035557	Priority_8738	Priority High Freq Populations	AX-116676981	Informatives	ALGA0092948
V1	pig	ALGA0093046	17	8551194	Priority_8738	Priority High Freq Populations	AX-116677008	Informatives	ALGA0093046
V1	pig	ALGA0093074	17	11374094	Priority_8738	Priority High Freq Populations	AX-116580327	Informatives	ALGA0093074
V1	pig	ALGA0093134	17	10469972	Priority_8738	Priority High Freq Populations	AX-116677060	Informatives	ALGA0093134
V1	pig	ALGA0093342	17	13284551	Priority_8738	Priority High Freq Populations	AX-140012809	Informatives	ALGA0093342
V1	pig	ALGA0093511	17	17413225	Priority_8738	Priority High Freq Populations	AX-116677168	Informatives	ALGA0093511
V1	pig	ALGA0093570	17	18039052	Priority_8738	Priority High Freq Populations	AX-116677185	Informatives	ALGA0093570
V1	pig	ALGA0093616	17	18543305	Priority_8738	Priority High Freq Populations	AX-116581832	Informatives	ALGA0093616
V1	pig	ALGA0093629	17	18786099	Priority_8738	Priority High Freq Populations	AX-179534765	Informatives	ALGA0093629
V1	pig	ALGA0093676	17	19935591	Priority_8738	Priority High Freq Populations	AX-116677226	Informatives	ALGA0093676
V1	pig	ALGA0093713	17	21180832	Priority_8738	Priority High Freq Populations	AX-116677245	Informatives	ALGA0093713
V1	pig	ALGA0093755	17	21804254	Priority_8738	Priority High Freq Populations	AX-116677256	Informatives	ALGA0093755
V1	pig	ALGA0093770	17	21990952	Priority_8738	Priority High Freq Populations	AX-116677264	Informatives	ALGA0093770
V1	pig	ALGA0093891	17	24271029	Priority_8738	Priority High Freq Populations	AX-116677297	Informatives	ALGA0093891
V1	pig	ALGA0093896	17	24367495	Priority_8738	Priority High Freq Populations	AX-116583263	Informatives	ALGA0093896
V1	pig	ALGA0093942	17	25234979	Priority_8738	Priority High Freq Populations	AX-116677311	Informatives	ALGA0093942
V1	pig	ALGA0093952	17	25341974	Priority_8738	Priority High Freq Populations	AX-140808653	Informatives	ALGA0093952
V1	pig	ALGA0093960	17	25846475	Priority_8738	Priority High Freq Populations	AX-116677323	Informatives	ALGA0093960
V1	pig	ALGA0094001	17	26212953	Priority_8738	Priority High Freq Populations	AX-116583695	Informatives	ALGA0094001
V1	pig	ALGA0094007	17	26246462	Priority_8738	Priority High Freq Populations	AX-140944512	Informatives	ALGA0094007
V1	pig	ALGA0106330	13	135435438	Priority_8738	Priority High Freq Populations	AX-116670878	Informatives	ALGA0106330
V1	pig	ALGA0094114	17	27748357	Priority_8738	Priority High Freq Populations	AX-116677362	Informatives	ALGA0094114
V1	pig	ALGA0094268	17	29976476	Priority_8738	Priority High Freq Populations	AX-116584692	Informatives	ALGA0094268
V1	pig	ALGA0094314	17	30354844	Priority_8738	Priority High Freq Populations	AX-143078984	Informatives	ALGA0094314
V1	pig	ALGA0094389	17	30625749	Priority_8738	Priority High Freq Populations	AX-144315093	Informatives	ALGA0094389
V1	pig	ALGA0094427	17	31678074	Priority_8738	Priority High Freq Populations	AX-116585032	Informatives	ALGA0094427
V1	pig	ALGA0094522	17	33028967	Priority_8738	Priority High Freq Populations	AX-143428819	Informatives	ALGA0094522
V1	pig	ALGA0094542	17	33044563	Priority_8738	Priority High Freq Populations	AX-116677468	Informatives	ALGA0094542
V1	pig	ALGA0094589	17	33425630	Priority_8738	Priority High Freq Populations	AX-116677478	Informatives	ALGA0094589
V1	pig	ALGA0094637	17	33989675	Priority_8738	Priority High Freq Populations	AX-116677487	Informatives	ALGA0094637
V1	pig	ALGA0094758	17	35976940	Priority_8738	Priority High Freq Populations	AX-142824744	Informatives	ALGA0094758
V1	pig	ALGA0094803	17	36672872	Priority_8738	Priority High Freq Populations	AX-116677534	Informatives	ALGA0094803
V1	pig	ALGA0094834	17	36826726	Priority_8738	Priority High Freq Populations	AX-116586277	Informatives	ALGA0094834
V1	pig	ALGA0094920	17	38793649	Priority_8738	Priority High Freq Populations	AX-116586786	Informatives	ALGA0094920
V1	pig	ALGA0095059	17	40598754	Priority_8738	Priority High Freq Populations	AX-116587217	Informatives	ALGA0095059
V1	pig	ALGA0095107	17	41134061	Priority_8738	Priority High Freq Populations	AX-140201453	Informatives	ALGA0095107
V1	pig	ALGA0095128	17	41263154	Priority_8738	Priority High Freq Populations	AX-116677598	Informatives	ALGA0095128
V1	pig	ALGA0095241	17	43212985	Priority_8738	Priority High Freq Populations	AX-123961008	Informatives	ALGA0095241
V1	pig	ALGA0095311	17	45041971	Priority_8738	Priority High Freq Populations	AX-116677646	Informatives	ALGA0095311
V1	pig	ALGA0095323	17	45563454	Priority_8738	Priority High Freq Populations	AX-116677658	Informatives	ALGA0095323
V1	pig	ALGA0095327	17	45593360	Priority_8738	Priority High Freq Populations	AX-179513630	Informatives	ALGA0095327
V1	pig	ALGA0095340	17	45749556	Priority_8738	Priority High Freq Populations	AX-116677663	Informatives	ALGA0095340
V1	pig	ALGA0095378	17	46308634	Priority_8738	Priority High Freq Populations	AX-179492947	Informatives	ALGA0095378
V1	pig	ALGA0095413	17	46759545	Priority_8738	Priority High Freq Populations	AX-116588557	Informatives	ALGA0095413
V1	pig	ALGA0095471	17	47882844	Priority_8738	Priority High Freq Populations	AX-141299832	Informatives	ALGA0095471
V1	pig	ALGA0095623	17	50615639	Priority_8738	Priority High Freq Populations	AX-116677762	Informatives	ALGA0095623
V1	pig	ALGA0095678	17	51151888	Priority_8738	Priority High Freq Populations	AX-116677773	Informatives	ALGA0095678
V1	pig	ALGA0095769	17	52530041	Priority_8738	Priority High Freq Populations	AX-116677794	Informatives	ALGA0095769
V1	pig	ALGA0095780	17	52672064	Priority_8738	Priority High Freq Populations	AX-179534809	Informatives	ALGA0095780
V1	pig	ALGA0095920	17	54045554	Priority_8738	Priority High Freq Populations	AX-116590211	Informatives	ALGA0095920
V1	pig	ALGA0095986	17	54573806	Priority_8738	Priority High Freq Populations	AX-116677827	Informatives	ALGA0095986
V1	pig	ALGA0096031	17	54934022	Priority_8738	Priority High Freq Populations	AX-116590468	Informatives	ALGA0096031
V1	pig	ALGA0096066	17	55196647	Priority_8738	Priority High Freq Populations	AX-116590541	Informatives	ALGA0096066
V1	pig	ALGA0096071	17	55247274	Priority_8738	Priority High Freq Populations	AX-116677845	Informatives	ALGA0096071
V1	pig	ALGA0096093	17	55721337	Priority_8738	Priority High Freq Populations	AX-179537976	Informatives	ALGA0096093
V1	pig	ALGA0096110	17	56000454	Priority_8738	Priority High Freq Populations	AX-116677869	Informatives	ALGA0096110
V1	pig	ALGA0096165	17	56379563	Priority_8738	Priority High Freq Populations	AX-179534816	Informatives	ALGA0096165
V1	pig	ALGA0096196	17	57090892	Priority_8738	Priority High Freq Populations	AX-116677893	Informatives	ALGA0096196
V1	pig	ALGA0096207	17	57203045	Priority_8738	Priority High Freq Populations	AX-116677897	Informatives	ALGA0096207
V1	pig	ALGA0096293	17	57703700	Priority_8738	Priority High Freq Populations	AX-116591158	Informatives	ALGA0096293
V1	pig	ALGA0096466	17	58729741	Priority_8738	Priority High Freq Populations	AX-143018494	Informatives	ALGA0096466
V1	pig	ALGA0096590	17	59911489	Priority_8738	Priority High Freq Populations	AX-116591750	Informatives	ALGA0096590
V1	pig	ALGA0096643	17	60597682	Priority_8738	Priority High Freq Populations	AX-116677972	Informatives	ALGA0096643
V1	pig	ALGA0096822	18	3632286	Priority_8738	Priority High Freq Populations	AX-249145598	Informatives	ALGA0096822
V1	pig	ALGA0096826	18	5028012	Priority_8738	Priority High Freq Populations	AX-142917606	Informatives	ALGA0096826
V1	pig	ALGA0096854	18	7451305	Priority_8738	Priority High Freq Populations	AX-116678100	Informatives	ALGA0096854
V1	pig	ALGA0096880	18	8321190	Priority_8738	Priority High Freq Populations	AX-116594014	Informatives	ALGA0096880
V1	pig	ALGA0097068	18	12817912	Priority_8738	Priority High Freq Populations	AX-116595001	Informatives	ALGA0097068
V1	pig	ALGA0097073	18	12860969	Priority_8738	Priority High Freq Populations	AX-116595011	Informatives	ALGA0097073
V1	pig	ALGA0097092	18	13354310	Priority_8738	Priority High Freq Populations	AX-116595133	Informatives	ALGA0097092
V1	pig	ALGA0097281	18	18780796	Priority_8738	Priority High Freq Populations	AX-116596111	Informatives	ALGA0097281
V1	pig	ALGA0097337	18	20535801	Priority_8738	Priority High Freq Populations	AX-139372545	Informatives	ALGA0097337
V1	pig	ALGA0097374	18	21072569	Priority_8738	Priority High Freq Populations	AX-116596571	Informatives	ALGA0097374
V1	pig	ALGA0097379	18	21218069	Priority_8738	Priority High Freq Populations	AX-116678318	Informatives	ALGA0097379
V1	pig	ALGA0097420	18	21764370	Priority_8738	Priority High Freq Populations	AX-116596738	Informatives	ALGA0097420
V1	pig	ALGA0097562	18	24887186	Priority_8738	Priority High Freq Populations	AX-116597526	Informatives	ALGA0097562
V1	pig	ALGA0097669	18	26227900	Priority_8738	Priority High Freq Populations	AX-116678416	Informatives	ALGA0097669
V1	pig	ALGA0097733	18	28612180	Priority_8738	Priority High Freq Populations	AX-179535887	Informatives	ALGA0097733
V1	pig	ALGA0097746	18	28873882	Priority_8738	Priority High Freq Populations	AX-116678446	Informatives	ALGA0097746
V1	pig	ALGA0097763	18	29106999	Priority_8738	Priority High Freq Populations	AX-116678452	Informatives	ALGA0097763
V1	pig	ALGA0097789	18	29838623	Priority_8738	Priority High Freq Populations	AX-143079267	Informatives	ALGA0097789
V1	pig	ALGA0097811	18	30336457	Priority_8738	Priority High Freq Populations	AX-116598853	Informatives	ALGA0097811
V1	pig	ALGA0097824	18	31064081	Priority_8738	Priority High Freq Populations	AX-116598989	Informatives	ALGA0097824
V1	pig	ALGA0097857	18	33063555	Priority_8738	Priority High Freq Populations	AX-116599367	Informatives	ALGA0097857
V1	pig	ALGA0097869	18	33110417	Priority_8738	Priority High Freq Populations	AX-116599376	Informatives	ALGA0097869
V1	pig	ALGA0097973	18	36627938	Priority_8738	Priority High Freq Populations	AX-123958084	Informatives	ALGA0097973
V1	pig	ALGA0098112	18	39304163	Priority_8738	Priority High Freq Populations	AX-123961083	Informatives	ALGA0098112
V1	pig	ALGA0098146	18	40103616	Priority_8738	Priority High Freq Populations	AX-143876752	Informatives	ALGA0098146
V1	pig	ALGA0098249	18	42833895	Priority_8738	Priority High Freq Populations	AX-141705469	Informatives	ALGA0098249
V1	pig	ALGA0098358	18	43597777	Priority_8738	Priority High Freq Populations	AX-116678666	Informatives	ALGA0098358
V1	pig	ALGA0098403	18	44240116	Priority_8738	Priority High Freq Populations	AX-116601726	Informatives	ALGA0098403
V1	pig	ALGA0098410	18	44446105	Priority_8738	Priority High Freq Populations	AX-143562568	Informatives	ALGA0098410
V1	pig	ALGA0098519	18	46486569	Priority_8738	Priority High Freq Populations	AX-116602190	Informatives	ALGA0098519
V1	pig	ALGA0098607	18	47436306	Priority_8738	Priority High Freq Populations	AX-116678732	Informatives	ALGA0098607
V1	pig	ALGA0098636	18	48055339	Priority_8738	Priority High Freq Populations	AX-116678746	Informatives	ALGA0098636
V1	pig	ALGA0098693	18	49281395	Priority_8738	Priority High Freq Populations	AX-179534876	Informatives	ALGA0098693
V1	pig	ALGA0098696	18	49315178	Priority_8738	Priority High Freq Populations	AX-116602760	Informatives	ALGA0098696
V1	pig	ALGA0098742	18	50558506	Priority_8738	Priority High Freq Populations	AX-179534879	Informatives	ALGA0098742
V1	pig	ALGA0098752	18	50485150	Priority_8738	Priority High Freq Populations	AX-124210221	Informatives	ALGA0098752
V1	pig	ALGA0098863	18	52239855	Priority_8738	Priority High Freq Populations	AX-116603375	Informatives	ALGA0098863
V1	pig	ALGA0098868	18	52259665	Priority_8738	Priority High Freq Populations	AX-116678804	Informatives	ALGA0098868
V1	pig	ALGA0098902	18	53652773	Priority_8738	Priority High Freq Populations	AX-116603628	Informatives	ALGA0098902
V1	pig	ALGA0098926	18	54809109	Priority_8738	Priority High Freq Populations	AX-140765135	Informatives	ALGA0098926
V1	pig	ALGA0098927	18	54916621	Priority_8738	Priority High Freq Populations	AX-116603895	Informatives	ALGA0098927
V1	pig	ALGA0098928	18	54993603	Priority_8738	Priority High Freq Populations	AX-138426719	Informatives	ALGA0098928
V1	pig	ALGA0098944	X	1593673	Priority_8738	Priority High Freq Populations	AX-179535748	Informatives	ALGA0098944
V1	pig	ALGA0098952	XY	1752155	Priority_8738	Priority High Freq Populations	AX-140424390	Informatives	ALGA0098952
V1	pig	ALGA0099025	XY	4637661	Priority_8738	Priority High Freq Populations	AX-116604825	Informatives	ALGA0099025
V1	pig	ALGA0099088	X	4741312	Priority_8738	Priority High Freq Populations	AX-116694263	Informatives	ALGA0099088
V1	pig	ALGA0099221	XY	5509317	Priority_8738	Priority High Freq Populations	AX-116694287	Informatives	ALGA0099221
V1	pig	ALGA0099224	X	6751444	Priority_8738	Priority High Freq Populations	AX-179513133	Informatives	ALGA0099224
V1	pig	ALGA0099256	X	7038638	Priority_8738	Priority High Freq Populations	AX-138582405	Informatives	ALGA0099256
V1	pig	ALGA0099275	X	7767552	Priority_8738	Priority High Freq Populations	AX-142267960	Informatives	ALGA0099275
V1	pig	ALGA0099279	X	7802172	Priority_8738	Priority High Freq Populations	AX-144186015	Informatives	ALGA0099279
V1	pig	ALGA0099283	X	7913300	Priority_8738	Priority High Freq Populations	AX-124216406	Informatives	ALGA0099283
V1	pig	ALGA0099288	X	8078053	Priority_8738	Priority High Freq Populations	AX-116694337	Informatives	ALGA0099288
V1	pig	ALGA0099297	X	8369441	Priority_8738	Priority High Freq Populations	AX-116605702	Informatives	ALGA0099297
V1	pig	ALGA0099301	X	8784664	Priority_8738	Priority High Freq Populations	AX-116605817	Informatives	ALGA0099301
V1	pig	ALGA0099314	X	9092930	Priority_8738	Priority High Freq Populations	AX-179540156	Informatives	ALGA0099314
V1	pig	ALGA0099322	X	9155076	Priority_8738	Priority High Freq Populations	AX-116694353	Informatives	ALGA0099322
V1	pig	ALGA0099399	X	12297799	Priority_8738	Priority High Freq Populations	AX-143004850	Informatives	ALGA0099399
V1	pig	ALGA0099412	X	13213664	Priority_8738	Priority High Freq Populations	AX-116694418	Informatives	ALGA0099412
V1	pig	ALGA0099416	X	13564028	Priority_8738	Priority High Freq Populations	AX-116694427	Informatives	ALGA0099416
V1	pig	ALGA0099419	X	13660566	Priority_8738	Priority High Freq Populations	AX-116606855	Informatives	ALGA0099419
V1	pig	ALGA0099429	X	14324992	Priority_8738	Priority High Freq Populations	AX-116607003	Informatives	ALGA0099429
V1	pig	ALGA0099433	X	14496819	Priority_8738	Priority High Freq Populations	AX-143321516	Informatives	ALGA0099433
V1	pig	ALGA0099436	X	15487848	Priority_8738	Priority High Freq Populations	AX-179540149	Informatives	ALGA0099436
V1	pig	ALGA0099456	X	19418590	Priority_8738	Priority High Freq Populations	AX-116694472	Informatives	ALGA0099456
V1	pig	ALGA0099479	X	21405310	Priority_8738	Priority High Freq Populations	AX-141037238	Informatives	ALGA0099479
V1	pig	ALGA0099496	X	22567247	Priority_8738	Priority High Freq Populations	AX-144210014	Informatives	ALGA0099496
V1	pig	ALGA0099498	X	23051297	Priority_8738	Priority High Freq Populations	AX-116609126	Informatives	ALGA0099498
V1	pig	ALGA0099504	X	23836555	Priority_8738	Priority High Freq Populations	AX-116694499	Informatives	ALGA0099504
V1	pig	ALGA0099508	X	23629272	Priority_8738	Priority High Freq Populations	AX-116609303	Informatives	ALGA0099508
V1	pig	ALGA0099509	X	23573967	Priority_8738	Priority High Freq Populations	AX-124216439	Informatives	ALGA0099509
V1	pig	ALGA0099514	X	28120088	Priority_8738	Priority High Freq Populations	AX-116610418	Informatives	ALGA0099514
V1	pig	ALGA0099524	X	25850880	Priority_8738	Priority High Freq Populations	AX-116694509	Informatives	ALGA0099524
V1	pig	ALGA0099559	X	33740592	Priority_8738	Priority High Freq Populations	AX-141008396	Informatives	ALGA0099559
V1	pig	ALGA0099574	X	33986462	Priority_8738	Priority High Freq Populations	AX-116694547	Informatives	ALGA0099574
V1	pig	ALGA0099575	X	34016113	Priority_8738	Priority High Freq Populations	AX-116694548	Informatives	ALGA0099575
V1	pig	ALGA0099582	X	34334111	Priority_8738	Priority High Freq Populations	AX-116694552	Informatives	ALGA0099582
V1	pig	ALGA0099585	X	34408144	Priority_8738	Priority High Freq Populations	AX-116611997	Informatives	ALGA0099585
V1	pig	ALGA0099619	X	35355132	Priority_8738	Priority High Freq Populations	AX-179535751	Informatives	ALGA0099619
V1	pig	ALGA0099648	X	31086444	Priority_8738	Priority High Freq Populations	AX-116611113	Informatives	ALGA0099648
V1	pig	ALGA0099661	X	31916495	Priority_8738	Priority High Freq Populations	AX-116694526	Informatives	ALGA0099661
V1	pig	ALGA0099666	X	32176606	Priority_8738	Priority High Freq Populations	AX-116694531	Informatives	ALGA0099666
V1	pig	ALGA0099682	X	37162027	Priority_8738	Priority High Freq Populations	AX-116612692	Informatives	ALGA0099682
V1	pig	ALGA0099688	X	37467437	Priority_8738	Priority High Freq Populations	AX-138126656	Informatives	ALGA0099688
V1	pig	ALGA0099709	X	39958897	Priority_8738	Priority High Freq Populations	AX-176019078	Informatives	ALGA0099709
V1	pig	ALGA0099714	X	40016909	Priority_8738	Priority High Freq Populations	AX-116613402	Informatives	ALGA0099714
V1	pig	ALGA0099728	X	41072718	Priority_8738	Priority High Freq Populations	AX-116613687	Informatives	ALGA0099728
V1	pig	ALGA0099732	X	41205485	Priority_8738	Priority High Freq Populations	AX-116613721	Informatives	ALGA0099732
V1	pig	ALGA0099737	X	44217645	Priority_8738	Priority High Freq Populations	AX-116614268	Informatives	ALGA0099737
V1	pig	ALGA0099741	X	44584150	Priority_8738	Priority High Freq Populations	AX-140756388	Informatives	ALGA0099741
V1	pig	ALGA0099766	X	55938181	Priority_8738	Priority High Freq Populations	AX-116615563	Informatives	ALGA0099766
V1	pig	ALGA0099817	X	78748602	Priority_8738	Priority High Freq Populations	AX-141022450	Informatives	ALGA0099817
V1	pig	ALGA0099836	X	86417272	Priority_8738	Priority High Freq Populations	AX-116618534	Informatives	ALGA0099836
V1	pig	ALGA0099840	X	87250498	Priority_8738	Priority High Freq Populations	AX-116618599	Informatives	ALGA0099840
V1	pig	ALGA0099852	X	89171432	Priority_8738	Priority High Freq Populations	AX-116618944	Informatives	ALGA0099852
V1	pig	ALGA0099859	X	90817937	Priority_8738	Priority High Freq Populations	AX-179570576	Informatives	ALGA0099859
V1	pig	ALGA0099861	X	90653423	Priority_8738	Priority High Freq Populations	AX-139889926	Informatives	ALGA0099861
V1	pig	ALGA0099864	X	90753292	Priority_8738	Priority High Freq Populations	AX-142264775	Informatives	ALGA0099864
V1	pig	ALGA0099868	X	91378477	Priority_8738	Priority High Freq Populations	AX-116619335	Informatives	ALGA0099868
[truncated: 6,791 more rows]

## Sheet: Bovine
IMAGE version	organism	cust_id	cust_chr	cust_pos	source	description	probeset_id	Description_Paper	Public Array
V1	bovine	ARS-BFGL-NGS-29866	1	98196332	Priority_10000	Priority_10000	AX-124383737	Priority	PublicArray
V1	bovine	ARS-BFGL-NGS-114154	27	23491316	Priority_10000	Priority_10000	AX-117090409	Priority	PublicArray
V1	bovine	ARS-BFGL-NGS-4409	29	6599274	Priority_10000	Priority_10000	AX-117086137	Priority	PublicArray
V1	bovine	ARS-BFGL-NGS-64973	9	97022238	Priority_10000	Priority_10000	AX-106738283	Priority	PublicArray
V1	bovine	Hapmap48648-BTA-120966	10	44362494	Priority_10000	Priority_10000	AX-106737487	Priority	PublicArray
V1	bovine	ARS-BFGL-NGS-7427	25	609241	Priority_10000	Priority_10000	AX-117089614	Priority	PublicArray
V1	bovine	ARS-BFGL-NGS-111735	23	12997137	Priority_10000	Priority_10000	AX-117080596	Priority	PublicArray
V1	bovine	UA-IFASA-8294	29	4223844	Priority_10000	Priority_10000	AX-115106711	Priority	PublicArray
V1	bovine	ARS-BFGL-NGS-28183	9	88892407	Priority_10000	Priority_10000	AX-169493507	Priority	PublicArray
V1	bovine	ARS-BFGL-NGS-64689	3	567542	Priority_10000	Priority_10000	AX-212338985	Priority	PublicArray
V1	bovine	ARS-BFGL-NGS-21038	19	23761130	Priority_10000	Priority_10000	AX-169498208	Priority	PublicArray
V1	bovine	Hapmap38347-BTA-74361	5	87926197	Priority_10000	Priority_10000	AX-171464850	Priority	PublicArray
V1	bovine	ARS-BFGL-NGS-112774	19	15980813	Priority_10000	Priority_10000	AX-169510777	Priority	PublicArray
V1	bovine	Hapmap59609-ss46526851	23	10391419	Priority_10000	Priority_10000	AX-124344240	Priority	PublicArray
V1	bovine	BTA-35586-no-rs	3	97069254	Priority_10000	Priority_10000	AX-168295639	Priority	PublicArray
V1	bovine	BTB-00362368	8	83300867	Priority_10000	Priority_10000	AX-115106085	Priority	PublicArray
V1	bovine	BTB-00422869	10	47689396	Priority_10000	Priority_10000	AX-106753710	Priority	PublicArray
V1	bovine	BTA-85566-no-rs	5	66040455	Priority_10000	Priority_10000	AX-117087109	Priority	PublicArray
V1	bovine	ARS-BFGL-NGS-34516	10	86994261	Priority_10000	Priority_10000	AX-117084651	Priority	PublicArray
V1	bovine	ARS-BFGL-NGS-2939	14	68378101	Priority_10000	Priority_10000	AX-212318372	Priority	PublicArray
V1	bovine	BTA-54938-no-rs	5	55314257	Priority_10000	Priority_10000	AX-169502618	Priority	PublicArray
V1	bovine	Hapmap60838-rs29022006	7	35818176	Priority_10000	Priority_10000	AX-117090434	Priority	PublicArray
V1	bovine	ARS-BFGL-NGS-77485	17	4926550	Priority_10000	Priority_10000	AX-168295833	Priority	PublicArray
V1	bovine	Hapmap57415-rs29022496	14	22300864	Priority_10000	Priority_10000	AX-106750417	Priority	PublicArray
V1	bovine	UA-IFASA-2669	13	8831875	Priority_10000	Priority_10000	AX-106736260	Priority	PublicArray
V1	bovine	UA-IFASA-5880	3	107043933	Priority_10000	Priority_10000	AX-212346652	Priority	PublicArray
V1	bovine	ARS-BFGL-NGS-13104	20	2354412	Priority_10000	Priority_10000	AX-169507368	Priority	PublicArray
V1	bovine	ARS-BFGL-NGS-28217	11	62933569	Priority_10000	Priority_10000	AX-168295768	Priority	PublicArray
V1	bovine	ARS-BFGL-NGS-4194	22	40997991	Priority_10000	Priority_10000	AX-117086557	Priority	PublicArray
V1	bovine	ARS-BFGL-NGS-118269	8	887291	Priority_10000	Priority_10000	AX-171436643	Priority	PublicArray
V1	bovine	UA-IFASA-5103	1	52306846	Priority_10000	Priority_10000	AX-117116283	Priority	PublicArray
V1	bovine	Hapmap59644-rs29012735	7	28416847	Priority_10000	Priority_10000	AX-115100261	Priority	PublicArray
V1	bovine	ARS-BFGL-NGS-255	23	43497286	Priority_10000	Priority_10000	AX-106736163	Priority	PublicArray
V1	bovine	ARS-BFGL-NGS-118652	23	35249334	Priority_10000	Priority_10000	AX-115108354	Priority	PublicArray
V1	bovine	Hapmap34243-BES6_Contig306_1185	10	36065111	Priority_10000	Priority_10000	AX-168295748	Priority	PublicArray
V1	bovine	ARS-BFGL-NGS-117343	23	20267168	Priority_10000	Priority_10000	AX-168295901	Priority	PublicArray
V1	bovine	BTB-00424771	10	52558914	Priority_10000	Priority_10000	AX-106731193	Priority	PublicArray
V1	bovine	ARS-BFGL-NGS-112120	19	30727753	Priority_10000	Priority_10000	AX-106747812	Priority	PublicArray
V1	bovine	Hapmap54762-rs29012389	10	50747119	Priority_10000	Priority_10000	AX-117084360	Priority	PublicArray
V1	bovine	ARS-BFGL-NGS-110492	8	71742957	Priority_10000	Priority_10000	AX-117080224	Priority	PublicArray
V1	bovine	ARS-BFGL-NGS-2036	7	20325702	Priority_10000	Priority_10000	AX-169509902	Priority	PublicArray
V1	bovine	ARS-BFGL-NGS-101098	26	1847895	Priority_10000	Priority_10000	AX-124377150	Priority	PublicArray
V1	bovine	BTB-01624308	8	102858846	Priority_10000	Priority_10000	AX-106753994	Priority	PublicArray
V1	bovine	Hapmap30383-BTC-005848	14	1489496	Priority_10000	Priority_10000	AX-171464992	Priority	PublicArray
V1	bovine	ARS-BFGL-NGS-105142	2	106311320	Priority_10000	Priority_10000	AX-212328219	Priority	PublicArray
V1	bovine	ARS-BFGL-NGS-12886	8	75203883	Priority_10000	Priority_10000	AX-106755893	Priority	PublicArray
V1	bovine	Hapmap31672-BTC-065429	14	26836013	Priority_10000	Priority_10000	AX-115099920	Priority	PublicArray
V1	bovine	Hapmap51746-BTA-58798	24	61676001	Priority_10000	Priority_10000	AX-115104333	Priority	PublicArray
V1	bovine	ARS-BFGL-NGS-107881	23	33961556	Priority_10000	Priority_10000	AX-115104075	Priority	PublicArray
V1	bovine	BTB-01576968	15	5027884	Priority_10000	Priority_10000	AX-106753045	Priority	PublicArray
V1	bovine	ARS-BFGL-NGS-32392	18	65626629	Priority_10000	Priority_10000	AX-106761557	Priority	PublicArray
V1	bovine	ARS-BFGL-NGS-16966	9	74223999	Priority_10000	Priority_10000	AX-106762413	Priority	PublicArray
V1	bovine	BTB-00016906	1	35367693	Priority_10000	Priority_10000	AX-115106004	Priority	PublicArray
V1	bovine	ARS-BFGL-BAC-35859	23	4590972	Priority_10000	Priority_10000	AX-115103021	Priority	PublicArray
V1	bovine	ARS-BFGL-NGS-100561	6	107016833	Priority_10000	Priority_10000	AX-115115570	Priority	PublicArray
V1	bovine	ARS-BFGL-NGS-98652	12	51165056	Priority_10000	Priority_10000	AX-106750617	Priority	PublicArray
V1	bovine	BTA-41513-no-rs	20	47056652	Priority_10000	Priority_10000	AX-115105226	Priority	PublicArray
V1	bovine	BTB-00923704	26	10607350	Priority_10000	Priority_10000	AX-106740066	Priority	PublicArray
V1	bovine	ARS-BFGL-NGS-23450	25	20058762	Priority_10000	Priority_10000	AX-117115794	Priority	PublicArray
V1	bovine	Hapmap47213-BTA-19985	20	40831029	Priority_10000	Priority_10000	AX-106742415	Priority	PublicArray
V1	bovine	Hapmap42991-BTA-59734	13	76443044	Priority_10000	Priority_10000	AX-115100054	Priority	PublicArray
V1	bovine	ARS-BFGL-NGS-42215	19	3793023	Priority_10000	Priority_10000	AX-106729430	Priority	PublicArray
V1	bovine	Hapmap27679-BTC-012551	14	56301087	Priority_10000	Priority_10000	AX-106738152	Priority	PublicArray
V1	bovine	ARS-BFGL-NGS-108682	3	121179950	Priority_10000	Priority_10000	AX-117116056	Priority	PublicArray
V1	bovine	ARS-BFGL-NGS-100466	7	48068180	Priority_10000	Priority_10000	AX-212356137	Priority	PublicArray
V1	bovine	ARS-BFGL-NGS-21650	1	33509735	Priority_10000	Priority_10000	AX-117090710	Priority	PublicArray
V1	bovine	ARS-BFGL-NGS-111723	15	38852264	Priority_10000	Priority_10000	AX-115103712	Priority	PublicArray
V1	bovine	ARS-BFGL-NGS-113719	18	23436682	Priority_10000	Priority_10000	AX-171462942	Priority	PublicArray
V1	bovine	ARS-BFGL-NGS-113927	14	51396430	Priority_10000	Priority_10000	AX-212354310	Priority	PublicArray
V1	bovine	ARS-BFGL-NGS-26520	14	2386688	Priority_10000	Priority_10000	AX-171436635	Priority	PublicArray
V1	bovine	ARS-BFGL-NGS-41814	29	26243702	Priority_10000	Priority_10000	AX-169501607	Priority	PublicArray
V1	bovine	UA-IFASA-8759	13	38881719	Priority_10000	Priority_10000	AX-212350759	Priority	PublicArray
V1	bovine	ARS-BFGL-NGS-12856	4	8155616	Priority_10000	Priority_10000	AX-212336094	Priority	PublicArray
V1	bovine	BTA-86242-no-rs	6	91840239	Priority_10000	Priority_10000	AX-117090323	Priority	PublicArray
V1	bovine	ARS-BFGL-NGS-18856	9	103308910	Priority_10000	Priority_10000	AX-115102941	Priority	PublicArray
V1	bovine	ARS-BFGL-NGS-40261	5	864491	Priority_10000	Priority_10000	AX-180662433	Priority	PublicArray
V1	bovine	Hapmap53690-rs29026074	24	53195202	Priority_10000	Priority_10000	AX-169492724	Priority	PublicArray
V1	bovine	ARS-BFGL-NGS-104268	14	24057354	Priority_10000	Priority_10000	AX-171476489	Priority	PublicArray
V1	bovine	Hapmap35597-SCAFFOLD359101_527	6	5205468	Priority_10000	Priority_10000	AX-168295676	Priority	PublicArray
V1	bovine	ARS-BFGL-NGS-93660	16	80818462	Priority_10000	Priority_10000	AX-115107143	Priority	PublicArray
V1	bovine	ARS-BFGL-NGS-29090	29	7749930	Priority_10000	Priority_10000	AX-212325904	Priority	PublicArray
V1	bovine	ARS-BFGL-NGS-110794	26	40868625	Priority_10000	Priority_10000	AX-212347400	Priority	PublicArray
V1	bovine	ARS-BFGL-NGS-43120	10	57065593	Priority_10000	Priority_10000	AX-115106784	Priority	PublicArray
V1	bovine	BTA-70675-no-rs	4	56199292	Priority_10000	Priority_10000	AX-106737491	Priority	PublicArray
V1	bovine	BTB-01273612	7	80165783	Priority_10000	Priority_10000	AX-106758081	Priority	PublicArray
V1	bovine	ARS-BFGL-BAC-33075	19	2484709	Priority_10000	Priority_10000	AX-168295858	Priority	PublicArray
V1	bovine	Hapmap44576-BTA-90136	2	15611339	Priority_10000	Priority_10000	AX-115119808	Priority	PublicArray
V1	bovine	ARS-BFGL-NGS-108104	11	105593624	Priority_10000	Priority_10000	AX-115104564	Priority	PublicArray
V1	bovine	ARS-BFGL-NGS-74397	26	47528072	Priority_10000	Priority_10000	AX-106755511	Priority	PublicArray
V1	bovine	ARS-BFGL-NGS-101433	14	16224327	Priority_10000	Priority_10000	AX-106764402	Priority	PublicArray
V1	bovine	Hapmap51522-BTA-93536	4	19855620	Priority_10000	Priority_10000	AX-106754044	Priority	PublicArray
V1	bovine	UA-IFASA-8331	19	63798259	Priority_10000	Priority_10000	AX-168295866	Priority	PublicArray
V1	bovine	BTB-01216169	20	52674980	Priority_10000	Priority_10000	AX-168295871	Priority	PublicArray
V1	bovine	ARS-BFGL-NGS-5623	11	31173613	Priority_10000	Priority_10000	AX-106738325	Priority	PublicArray
V1	bovine	Hapmap38466-BTA-118912	23	51097849	Priority_10000	Priority_10000	AX-117089134	Priority	PublicArray
V1	bovine	ARS-BFGL-NGS-40365	16	40059619	Priority_10000	Priority_10000	AX-117090170	Priority	PublicArray
V1	bovine	Hapmap26296-BTC-051940	6	82388706	Priority_10000	Priority_10000	AX-169506455	Priority	PublicArray
V1	bovine	ARS-BFGL-NGS-98964	18	19412506	Priority_10000	Priority_10000	AX-117085917	Priority	PublicArray
V1	bovine	ARS-BFGL-NGS-112633	6	105566153	Priority_10000	Priority_10000	AX-171463826	Priority	PublicArray
V1	bovine	BTB-00290071	7	2503561	Priority_10000	Priority_10000	AX-169517176	Priority	PublicArray
V1	bovine	ARS-BFGL-NGS-80200	1	129680892	Priority_10000	Priority_10000	AX-106747991	Priority	PublicArray
V1	bovine	ARS-BFGL-NGS-100985	12	44501711	Priority_10000	Priority_10000	AX-115105648	Priority	PublicArray
V1	bovine	BTB-00179514	4	42694771	Priority_10000	Priority_10000	AX-180662352	Priority	PublicArray
V1	bovine	ARS-BFGL-NGS-104509	12	56380581	Priority_10000	Priority_10000	AX-212321549	Priority	PublicArray
V1	bovine	BTA-36593-no-rs	1	74751227	Priority_10000	Priority_10000	AX-106752686	Priority	PublicArray
V1	bovine	ARS-BFGL-NGS-22796	3	110014389	Priority_10000	Priority_10000	AX-106725936	Priority	PublicArray
V1	bovine	Hapmap50452-BTA-70921	4	63315888	Priority_10000	Priority_10000	AX-115104854	Priority	PublicArray
V1	bovine	BTB-01402397	10	27589941	Priority_10000	Priority_10000	AX-106731507	Priority	PublicArray
V1	bovine	ARS-BFGL-NGS-15935	14	23571854	Priority_10000	Priority_10000	AX-171475595	Priority	PublicArray
V1	bovine	ARS-BFGL-NGS-38562	13	48179394	Priority_10000	Priority_10000	AX-171476187	Priority	PublicArray
V1	bovine	BTB-01900316	8	78226921	Priority_10000	Priority_10000	AX-115106808	Priority	PublicArray
V1	bovine	ARS-BFGL-NGS-27536	2	20672829	Priority_10000	Priority_10000	AX-171463241	Priority	PublicArray
V1	bovine	ARS-BFGL-BAC-27243	20	39950657	Priority_10000	Priority_10000	AX-106764165	Priority	PublicArray
V1	bovine	ARS-BFGL-NGS-66558	4	97657010	Priority_10000	Priority_10000	AX-212337851	Priority	PublicArray
V1	bovine	ARS-BFGL-NGS-112060	20	62654400	Priority_10000	Priority_10000	AX-106726174	Priority	PublicArray
V1	bovine	Hapmap39284-BTA-70361	4	48408626	Priority_10000	Priority_10000	AX-212327818	Priority	PublicArray
V1	bovine	BTB-00027638	1	66369026	Priority_10000	Priority_10000	AX-124344119	Priority	PublicArray
V1	bovine	ARS-BFGL-NGS-118700	1	141396322	Priority_10000	Priority_10000	AX-212345978	Priority	PublicArray
V1	bovine	BTA-110705-no-rs	4	55313701	Priority_10000	Priority_10000	AX-115103066	Priority	PublicArray
V1	bovine	Hapmap52403-rs29025915	8	28726561	Priority_10000	Priority_10000	AX-115100192	Priority	PublicArray
V1	bovine	ARS-BFGL-BAC-30716	24	39629608	Priority_10000	Priority_10000	AX-117087878	Priority	PublicArray
V1	bovine	BTB-00638691	16	38378642	Priority_10000	Priority_10000	AX-117087155	Priority	PublicArray
V1	bovine	ARS-BFGL-NGS-23414	X	107408575	Priority_10000	Priority_10000	AX-115107827	Priority	PublicArray
V1	bovine	BTB-00663361	16	79106799	Priority_10000	Priority_10000	AX-212319036	Priority	PublicArray
V1	bovine	Hapmap53193-rs29010998	7	18199979	Priority_10000	Priority_10000	AX-212321719	Priority	PublicArray
V1	bovine	BTA-106681-no-rs	X	129145800	Priority_10000	Priority_10000	AX-169493389	Priority	PublicArray
V1	bovine	ARS-BFGL-NGS-100028	5	86753605	Priority_10000	Priority_10000	AX-106725271	Priority	PublicArray
V1	bovine	ARS-BFGL-NGS-103531	19	21006570	Priority_10000	Priority_10000	AX-115117702	Priority	PublicArray
V1	bovine	ARS-BFGL-NGS-11554	11	100370308	Priority_10000	Priority_10000	AX-169417982	Priority	PublicArray
V1	bovine	ARS-BFGL-NGS-110048	18	53894172	Priority_10000	Priority_10000	AX-106758809	Priority	PublicArray
V1	bovine	Hapmap27575-BTA-126727	11	73753220	Priority_10000	Priority_10000	AX-106762941	Priority	PublicArray
V1	bovine	ARS-BFGL-NGS-101228	19	63826890	Priority_10000	Priority_10000	AX-168295588	Priority	PublicArray
V1	bovine	Hapmap47224-BTA-24614	6	43303952	Priority_10000	Priority_10000	AX-106736489	Priority	PublicArray
V1	bovine	ARS-BFGL-NGS-90359	10	44821159	Priority_10000	Priority_10000	AX-169503969	Priority	PublicArray
V1	bovine	ARS-BFGL-NGS-13601	16	12592465	Priority_10000	Priority_10000	AX-106761518	Priority	PublicArray
V1	bovine	ARS-BFGL-NGS-109983	3	105240515	Priority_10000	Priority_10000	AX-115120100	Priority	PublicArray
V1	bovine	ARS-BFGL-NGS-10953	12	65727810	Priority_10000	Priority_10000	AX-106729137	Priority	PublicArray
V1	bovine	BTB-00817330	21	38332114	Priority_10000	Priority_10000	AX-115104144	Priority	PublicArray
V1	bovine	BTA-120764-no-rs	1	137284174	Priority_10000	Priority_10000	AX-117115810	Priority	PublicArray
V1	bovine	BTB-00791947	20	61830595	Priority_10000	Priority_10000	AX-106730499	Priority	PublicArray
V1	bovine	Hapmap57751-ss46526721	29	26009040	Priority_10000	Priority_10000	AX-180662183	Priority	PublicArray
V1	bovine	ARS-BFGL-NGS-97101	3	21128533	Priority_10000	Priority_10000	AX-117090421	Priority	PublicArray
V1	bovine	BTA-108804-no-rs	1	27034490	Priority_10000	Priority_10000	AX-117090556	Priority	PublicArray
V1	bovine	BTB-01458106	18	60854919	Priority_10000	Priority_10000	AX-106750880	Priority	PublicArray
V1	bovine	Hapmap40787-BTA-67768	3	48479727	Priority_10000	Priority_10000	AX-180662238	Priority	PublicArray
V1	bovine	ARS-BFGL-NGS-110190	28	45290843	Priority_10000	Priority_10000	AX-168295943	Priority	PublicArray
V1	bovine	ARS-BFGL-NGS-102355	13	24416810	Priority_10000	Priority_10000	AX-212325789	Priority	PublicArray
V1	bovine	ARS-BFGL-NGS-70466	4	30770711	Priority_10000	Priority_10000	AX-106764983	Priority	PublicArray
V1	bovine	BTB-01672122	22	17303141	Priority_10000	Priority_10000	AX-115099779	Priority	PublicArray
V1	bovine	ARS-BFGL-NGS-106506	7	8491850	Priority_10000	Priority_10000	AX-212342203	Priority	PublicArray
V1	bovine	Hapmap39286-BTA-73191	5	30275164	Priority_10000	Priority_10000	AX-171463676	Priority	PublicArray
V1	bovine	ARS-BFGL-NGS-29118	13	8497369	Priority_10000	Priority_10000	AX-169511123	Priority	PublicArray
V1	bovine	BTA-110370-no-rs	11	87257595	Priority_10000	Priority_10000	AX-106731106	Priority	PublicArray
V1	bovine	UA-IFASA-7973	14	76043148	Priority_10000	Priority_10000	AX-106758941	Priority	PublicArray
V1	bovine	Hapmap51747-BTA-62751	27	6630869	Priority_10000	Priority_10000	AX-168295935	Priority	PublicArray
V1	bovine	Hapmap39710-BTA-108633	1	47011181	Priority_10000	Priority_10000	AX-106763357	Priority	PublicArray
V1	bovine	ARS-BFGL-NGS-26893	X	110774544	Priority_10000	Priority_10000	AX-169418191	Priority	PublicArray
V1	bovine	Hapmap58153-rs29020764	20	20392520	Priority_10000	Priority_10000	AX-117090455	Priority	PublicArray
V1	bovine	ARS-BFGL-NGS-118847	1	153421779	Priority_10000	Priority_10000	AX-117091014	Priority	PublicArray
V2	bovine	AX-28607817	Y		Bov_AffyHD	bovine_Y-chrom	AX-106724626	bovine_Y-chrom	PublicArray
V1	bovine	Hapmap51352-BTA-92496	9	6061022	Priority_10000	Priority_10000	AX-106741266	Priority	PublicArray
V1	bovine	UA-IFASA-8767	29	32916926	Priority_10000	Priority_10000	AX-180662188	Priority	PublicArray
V1	bovine	Hapmap52346-rs29024480	6	75380980	Priority_10000	Priority_10000	AX-115115618	Priority	PublicArray
V1	bovine	ARS-BFGL-NGS-109556	4	60185352	Priority_10000	Priority_10000	AX-115098731	Priority	PublicArray
V1	bovine	ARS-BFGL-NGS-3831	2	61527377	Priority_10000	Priority_10000	AX-169490340	Priority	PublicArray
V1	bovine	BTB-00009156	1	25685179	Priority_10000	Priority_10000	AX-106733059	Priority	PublicArray
V1	bovine	ARS-BFGL-BAC-6030	22	20257375	Priority_10000	Priority_10000	AX-106753178	Priority	PublicArray
V1	bovine	ARS-BFGL-NGS-17690	9	19937462	Priority_10000	Priority_10000	AX-117116124	Priority	PublicArray
V1	bovine	ARS-BFGL-BAC-7349	12	8839027	Priority_10000	Priority_10000	AX-106740947	Priority	PublicArray
V1	bovine	Hapmap41556-BTA-48495	2	102772529	Priority_10000	Priority_10000	AX-106759202	Priority	PublicArray
V1	bovine	ARS-BFGL-NGS-2658	2	5370008	Priority_10000	Priority_10000	AX-115115884	Priority	PublicArray
V1	bovine	ARS-BFGL-NGS-59298	4	93257549	Priority_10000	Priority_10000	AX-115104424	Priority	PublicArray
V1	bovine	Hapmap50263-BTA-122214	10	68836485	Priority_10000	Priority_10000	AX-169397055	Priority	PublicArray
V1	bovine	UA-IFASA-8173	14	43353000	Priority_10000	Priority_10000	AX-115105889	Priority	PublicArray
V1	bovine	BTB-01767757	6	4670459	Priority_10000	Priority_10000	AX-106755771	Priority	PublicArray
V1	bovine	Hapmap44041-BTA-23382	2	10617894	Priority_10000	Priority_10000	AX-106726781	Priority	PublicArray
V1	bovine	Hapmap50522-BTA-98140	6	76718463	Priority_10000	Priority_10000	AX-106734030	Priority	PublicArray
V1	bovine	ARS-BFGL-NGS-84867	3	3819653	Priority_10000	Priority_10000	AX-106723129	Priority	PublicArray
V1	bovine	ARS-BFGL-NGS-106445	20	4597488	Priority_10000	Priority_10000	AX-169490237	Priority	PublicArray
V1	bovine	ARS-BFGL-NGS-32442	21	68589138	Priority_10000	Priority_10000	AX-169503645	Priority	PublicArray
V1	bovine	ARS-BFGL-NGS-1183	11	2820457	Priority_10000	Priority_10000	AX-643345251	Priority	PublicArray
V1	bovine	ARS-BFGL-NGS-64215	3	15525599	Priority_10000	Priority_10000	AX-212342349	Priority	PublicArray
V1	bovine	ARS-BFGL-NGS-68458	9	103180423	Priority_10000	Priority_10000	AX-106738199	Priority	PublicArray
V1	bovine	Hapmap48752-BTA-41973	17	74481008	Priority_10000	Priority_10000	AX-117089229	Priority	PublicArray
V1	bovine	ARS-BFGL-NGS-29191	24	62643699	Priority_10000	Priority_10000	AX-106731457	Priority	PublicArray
V1	bovine	ARS-BFGL-NGS-67259	26	47075097	Priority_10000	Priority_10000	AX-212322235	Priority	PublicArray
V1	bovine	ARS-BFGL-NGS-18408	7	31729491	Priority_10000	Priority_10000	AX-168295700	Priority	PublicArray
V1	bovine	ARS-BFGL-NGS-73826	27	38053835	Priority_10000	Priority_10000	AX-106737884	Priority	PublicArray
V1	bovine	ARS-BFGL-NGS-98525	13	72927026	Priority_10000	Priority_10000	AX-212328471	Priority	PublicArray
V1	bovine	ARS-BFGL-NGS-16904	29	49170534	Priority_10000	Priority_10000	AX-117086572	Priority	PublicArray
V1	bovine	ARS-BFGL-NGS-77259	25	11492138	Priority_10000	Priority_10000	AX-168295914	Priority	PublicArray
V1	bovine	ARS-BFGL-NGS-5133	27	3553169	Priority_10000	Priority_10000	AX-168295934	Priority	PublicArray
V1	bovine	Hapmap50070-BTA-70041	4	40358616	Priority_10000	Priority_10000	AX-115102331	Priority	PublicArray
V1	bovine	ARS-BFGL-BAC-41568	2	40653110	Priority_10000	Priority_10000	AX-169503818	Priority	PublicArray
V1	bovine	BTB-00063876	1	135947079	Priority_10000	Priority_10000	AX-169514286	Priority	PublicArray
V1	bovine	ARS-BFGL-NGS-106454	1	81623098	Priority_10000	Priority_10000	AX-106726143	Priority	PublicArray
V1	bovine	ARS-BFGL-NGS-7347	20	67090770	Priority_10000	Priority_10000	AX-171462312	Priority	PublicArray
V1	bovine	Hapmap27294-BTC-032117	6	32850666	Priority_10000	Priority_10000	AX-115105150	Priority	PublicArray
V1	bovine	ARS-BFGL-NGS-31043	18	8006133	Priority_10000	Priority_10000	AX-106746299	Priority	PublicArray
V1	bovine	UA-IFASA-6858	14	45843102	Priority_10000	Priority_10000	AX-212335290	Priority	PublicArray
V1	bovine	ARS-BFGL-NGS-103225	24	11772225	Priority_10000	Priority_10000	AX-106755710	Priority	PublicArray
V1	bovine	ARS-BFGL-NGS-24236	16	59271825	Priority_10000	Priority_10000	AX-115103428	Priority	PublicArray
V1	bovine	ARS-BFGL-NGS-106520	5	70199843	Priority_10000	Priority_10000	AX-171476246	Priority	PublicArray
V1	bovine	ARS-BFGL-NGS-31092	28	77680	Priority_10000	Priority_10000	AX-171463565	Priority	PublicArray
V1	bovine	Hapmap30781-BTA-129235	14	53174026	Priority_10000	Priority_10000	AX-117090013	Priority	PublicArray
V1	bovine	BTA-98184-no-rs	21	55532125	Priority_10000	Priority_10000	AX-115115415	Priority	PublicArray
V1	bovine	ARS-BFGL-NGS-100131	15	23154872	Priority_10000	Priority_10000	AX-117086231	Priority	PublicArray
V1	bovine	ARS-BFGL-NGS-115294	5	97378661	Priority_10000	Priority_10000	AX-212331942	Priority	PublicArray
V1	bovine	ARS-BFGL-NGS-16008	26	13455013	Priority_10000	Priority_10000	AX-115116926	Priority	PublicArray
V1	bovine	BTA-27247-no-rs	23	26736263	Priority_10000	Priority_10000	AX-117087869	Priority	PublicArray
V1	bovine	ARS-BFGL-NGS-108330	11	99710314	Priority_10000	Priority_10000	AX-168295775	Priority	PublicArray
V1	bovine	ARS-BFGL-NGS-53430	11	3654963	Priority_10000	Priority_10000	AX-212351579	Priority	PublicArray
V1	bovine	ARS-BFGL-NGS-118949	9	76905344	Priority_10000	Priority_10000	AX-117115734	Priority	PublicArray
V1	bovine	BTB-00130969	3	60147732	Priority_10000	Priority_10000	AX-115107266	Priority	PublicArray
V1	bovine	UA-IFASA-1564	23	19256555	Priority_10000	Priority_10000	AX-117089795	Priority	PublicArray
V1	bovine	ARS-BFGL-NGS-85297	1	2211567	Priority_10000	Priority_10000	AX-168295590	Priority	PublicArray
V1	bovine	BTB-00839354	22	19129988	Priority_10000	Priority_10000	AX-115105977	Priority	PublicArray
V1	bovine	Hapmap50530-BTA-99235	17	8562796	Priority_10000	Priority_10000	AX-115103923	Priority	PublicArray
V1	bovine	ARS-BFGL-NGS-98204	29	18090509	Priority_10000	Priority_10000	AX-117084417	Priority	PublicArray
V1	bovine	ARS-BFGL-NGS-64841	10	21105172	Priority_10000	Priority_10000	AX-117115795	Priority	PublicArray
V1	bovine	Hapmap34322-BES8_Contig446_1023	3	110104792	Priority_10000	Priority_10000	AX-124378100	Priority	PublicArray
V1	bovine	Hapmap57682-rs29016418	11	91108018	Priority_10000	Priority_10000	AX-117084100	Priority	PublicArray
V1	bovine	Hapmap49016-BTA-110674	6	111607375	Priority_10000	Priority_10000	AX-106722627	Priority	PublicArray
V1	bovine	ARS-BFGL-NGS-118015	29	50336324	Priority_10000	Priority_10000	AX-212350779	Priority	PublicArray
V1	bovine	ARS-BFGL-NGS-17229	5	118375557	Priority_10000	Priority_10000	AX-106758780	Priority	PublicArray
V1	bovine	ARS-BFGL-NGS-35211	3	3723881	Priority_10000	Priority_10000	AX-106747011	Priority	PublicArray
V1	bovine	ARS-BFGL-NGS-27258	11	15644634	Priority_10000	Priority_10000	AX-117090928	Priority	PublicArray
V1	bovine	ARS-BFGL-NGS-7600	7	2323494	Priority_10000	Priority_10000	AX-169390215	Priority	PublicArray
V1	bovine	BTB-01387869	14	41169239	Priority_10000	Priority_10000	AX-106755488	Priority	PublicArray
V1	bovine	BTB-01493052	8	34872644	Priority_10000	Priority_10000	AX-643344694	Priority	PublicArray
V1	bovine	Hapmap32415-BTA-74556	5	93871154	Priority_10000	Priority_10000	AX-212353335	Priority	PublicArray
V1	bovine	ARS-BFGL-NGS-91718	8	74467685	Priority_10000	Priority_10000	AX-180663757	Priority	PublicArray
V1	bovine	ARS-BFGL-NGS-1534	11	81948811	Priority_10000	Priority_10000	AX-117085038	Priority	PublicArray
V1	bovine	UA-IFASA-9039	14	22875603	Priority_10000	Priority_10000	AX-115117182	Priority	PublicArray
V1	bovine	ARS-BFGL-NGS-117915	20	62337862	Priority_10000	Priority_10000	AX-169490635	Priority	PublicArray
V1	bovine	BTB-01102651	21	42640851	Priority_10000	Priority_10000	AX-169422735	Priority	PublicArray
V1	bovine	ARS-BFGL-NGS-66271	X	113937261	Priority_10000	Priority_10000	AX-212337294	Priority	PublicArray
V1	bovine	ARS-BFGL-NGS-112195	2	117022469	Priority_10000	Priority_10000	AX-169499848	Priority	PublicArray
V1	bovine	Hapmap32838-BTA-150446	3	95953376	Priority_10000	Priority_10000	AX-106731863	Priority	PublicArray
V1	bovine	ARS-BFGL-NGS-239	27	45003136	Priority_10000	Priority_10000	AX-169492916	Priority	PublicArray
V1	bovine	ARS-BFGL-NGS-73114	24	20163874	Priority_10000	Priority_10000	AX-169392194	Priority	PublicArray
V1	bovine	UA-IFASA-5356	14	9740815	Priority_10000	Priority_10000	AX-168295800	Priority	PublicArray
V1	bovine	Hapmap47799-BTA-07017	23	17811197	Priority_10000	Priority_10000	AX-106762594	Priority	PublicArray
V1	bovine	Hapmap42605-BTA-61330	26	35360458	Priority_10000	Priority_10000	AX-115108429	Priority	PublicArray
V1	bovine	ARS-BFGL-NGS-116288	2	136165185	Priority_10000	Priority_10000	AX-168295623	Priority	PublicArray
V1	bovine	Hapmap42709-BTA-86558	11	18969733	Priority_10000	Priority_10000	AX-117089274	Priority	PublicArray
V1	bovine	ARS-BFGL-NGS-53911	2	11458935	Priority_10000	Priority_10000	AX-106764969	Priority	PublicArray
V1	bovine	BTB-01215209	9	53156338	Priority_10000	Priority_10000	AX-212346190	Priority	PublicArray
V1	bovine	ARS-BFGL-NGS-14059	23	8965776	Priority_10000	Priority_10000	AX-117115997	Priority	PublicArray
V1	bovine	ARS-BFGL-NGS-4670	26	9550462	Priority_10000	Priority_10000	AX-212321771	Priority	PublicArray
V1	bovine	ARS-BFGL-NGS-63919	6	92830946	Priority_10000	Priority_10000	AX-169491185	Priority	PublicArray
V1	bovine	ARS-BFGL-NGS-9633	9	98923817	Priority_10000	Priority_10000	AX-106748406	Priority	PublicArray
V1	bovine	Hapmap58534-rs29018685	29	724198	Priority_10000	Priority_10000	AX-115106451	Priority	PublicArray
V1	bovine	ARS-BFGL-NGS-100255	11	12390287	Priority_10000	Priority_10000	AX-212343157	Priority	PublicArray
V1	bovine	BTA-97453-no-rs	2	14283570	Priority_10000	Priority_10000	AX-106761227	Priority	PublicArray
V1	bovine	ARS-BFGL-NGS-1504	11	98871090	Priority_10000	Priority_10000	AX-169510371	Priority	PublicArray
V1	bovine	BTA-33087-no-rs	13	59756132	Priority_10000	Priority_10000	AX-180661114	Priority	PublicArray
V1	bovine	ARS-BFGL-NGS-22924	3	41816541	Priority_10000	Priority_10000	AX-106745959	Priority	PublicArray
V1	bovine	BTA-87036-no-rs	5	14741492	Priority_10000	Priority_10000	AX-106734128	Priority	PublicArray
V2	bovine	AX-28607688	Y		Bov_AffyHD	bovine_Y-chrom	AX-171474475	bovine_Y-chrom	PublicArray
V1	bovine	ARS-BFGL-NGS-98019	X	85463982	Priority_10000	Priority_10000	AX-115117173	Priority	PublicArray
V1	bovine	BTA-121917-no-rs	9	70213859	Priority_10000	Priority_10000	AX-169510835	Priority	PublicArray
V1	bovine	ARS-BFGL-NGS-13788	24	48164849	Priority_10000	Priority_10000	AX-169509762	Priority	PublicArray
V1	bovine	ARS-BFGL-NGS-12878	14	18670379	Priority_10000	Priority_10000	AX-169386218	Priority	PublicArray
V1	bovine	Hapmap39464-BTA-116273	3	86081214	Priority_10000	Priority_10000	AX-106730676	Priority	PublicArray
V1	bovine	Hapmap38412-BTA-50496	20	37468100	Priority_10000	Priority_10000	AX-106728906	Priority	PublicArray
V1	bovine	Hapmap39513-BTA-79399	7	63778905	Priority_10000	Priority_10000	AX-169499166	Priority	PublicArray
V1	bovine	ARS-BFGL-NGS-34586	8	29711579	Priority_10000	Priority_10000	AX-168295712	Priority	PublicArray
V1	bovine	BTB-00841829	22	21809951	Priority_10000	Priority_10000	AX-124376489	Priority	PublicArray
V1	bovine	BTB-01710423	8	25253083	Priority_10000	Priority_10000	AX-115116647	Priority	PublicArray
V1	bovine	BTB-00240524	6	3032658	Priority_10000	Priority_10000	AX-115106104	Priority	PublicArray
V1	bovine	ARS-BFGL-NGS-42341	14	49385228	Priority_10000	Priority_10000	AX-168295958	Priority	PublicArray
V1	bovine	ARS-BFGL-NGS-118505	2	126957475	Priority_10000	Priority_10000	AX-212321530	Priority	PublicArray
V1	bovine	BTB-01547128	26	29287851	Priority_10000	Priority_10000	AX-115102780	Priority	PublicArray
V1	bovine	ARS-BFGL-NGS-37939	11	85215807	Priority_10000	Priority_10000	AX-106759241	Priority	PublicArray
V1	bovine	ARS-BFGL-NGS-18439	12	88759054	Priority_10000	Priority_10000	AX-169426553	Priority	PublicArray
V1	bovine	ARS-BFGL-NGS-76872	26	50957350	Priority_10000	Priority_10000	AX-171436594	Priority	PublicArray
V1	bovine	ARS-BFGL-NGS-19227	28	7495691	Priority_10000	Priority_10000	AX-106725187	Priority	PublicArray
V1	bovine	BTA-75317-no-rs	10	5392944	Priority_10000	Priority_10000	AX-115106144	Priority	PublicArray
V1	bovine	ARS-BFGL-NGS-15887	9	63485138	Priority_10000	Priority_10000	AX-115108189	Priority	PublicArray
V1	bovine	BTB-00653766	16	66112022	Priority_10000	Priority_10000	AX-117116235	Priority	PublicArray
V2	bovine	AX-28607836	Y		Bov_AffyHD	bovine_Y-chrom	AX-171437024	bovine_Y-chrom	PublicArray
V1	bovine	Hapmap36306-SCAFFOLD246909_16859	26	837967	Priority_10000	Priority_10000	AX-171465224	Priority	PublicArray
V1	bovine	ARS-BFGL-NGS-57713	24	27207444	Priority_10000	Priority_10000	AX-212345522	Priority	PublicArray
V1	bovine	BTA-120109-no-rs	18	20429741	Priority_10000	Priority_10000	AX-168295849	Priority	PublicArray
V1	bovine	ARS-BFGL-NGS-13390	28	25986353	Priority_10000	Priority_10000	AX-180662136	Priority	PublicArray
V1	bovine	ARS-BFGL-NGS-33925	19	56558475	Priority_10000	Priority_10000	AX-168295865	Priority	PublicArray
V1	bovine	ARS-BFGL-NGS-58817	12	46638109	Priority_10000	Priority_10000	AX-171436688	Priority	PublicArray
V1	bovine	Hapmap48530-BTA-94531	17	21889966	Priority_10000	Priority_10000	AX-169490125	Priority	PublicArray
V1	bovine	ARS-BFGL-NGS-29020	16	53199787	Priority_10000	Priority_10000	AX-212348250	Priority	PublicArray
V1	bovine	ARS-BFGL-NGS-116891	18	36146356	Priority_10000	Priority_10000	AX-115108599	Priority	PublicArray
V1	bovine	ARS-BFGL-NGS-112985	28	43287244	Priority_10000	Priority_10000	AX-106738418	Priority	PublicArray
V1	bovine	ARS-BFGL-NGS-35115	8	25223350	Priority_10000	Priority_10000	AX-106753667	Priority	PublicArray
V1	bovine	BTA-67713-no-rs	3	1103729	Priority_10000	Priority_10000	AX-169517395	Priority	PublicArray
V1	bovine	Hapmap42539-BTA-40292	16	17070345	Priority_10000	Priority_10000	AX-169416482	Priority	PublicArray
V1	bovine	ARS-BFGL-NGS-56801	18	11245392	Priority_10000	Priority_10000	AX-168295847	Priority	PublicArray
V1	bovine	Hapmap26407-BTA-142865	5	20609872	Priority_10000	Priority_10000	AX-106728073	Priority	PublicArray
V1	bovine	ARS-BFGL-NGS-99132	9	84616437	Priority_10000	Priority_10000	AX-106749360	Priority	PublicArray
V1	bovine	Hapmap49083-BTA-21452	24	32171355	Priority_10000	Priority_10000	AX-168295911	Priority	PublicArray
V1	bovine	Hapmap61083-rs29009928	10	28624573	Priority_10000	Priority_10000	AX-106737153	Priority	PublicArray
V1	bovine	BTA-80953-no-rs	8	36687139	Priority_10000	Priority_10000	AX-212342024	Priority	PublicArray
V1	bovine	BTB-01518538	6	202769	Priority_10000	Priority_10000	AX-106753655	Priority	PublicArray
V1	bovine	ARS-BFGL-NGS-23724	6	58473731	Priority_10000	Priority_10000	AX-117084412	Priority	PublicArray
V1	bovine	ARS-BFGL-NGS-12222	5	81828636	Priority_10000	Priority_10000	AX-115103184	Priority	PublicArray
V1	bovine	Hapmap43698-BTA-82926	8	12941925	Priority_10000	Priority_10000	AX-115100070	Priority	PublicArray
V1	bovine	BTA-116883-no-rs	X	110222328	Priority_10000	Priority_10000	AX-169514989	Priority	PublicArray
V1	bovine	Hapmap43654-BTA-67984	3	52402934	Priority_10000	Priority_10000	AX-169409128	Priority	PublicArray
V1	bovine	ARS-BFGL-NGS-5096	8	712643	Priority_10000	Priority_10000	AX-180664033	Priority	PublicArray
V1	bovine	BTB-00646159	16	52211744	Priority_10000	Priority_10000	AX-117086189	Priority	PublicArray
V1	bovine	INRA-754	15	79057845	Priority_10000	Priority_10000	AX-115100290	Priority	PublicArray
V1	bovine	Hapmap59373-rs29018501	11	89627301	Priority_10000	Priority_10000	AX-168295771	Priority	PublicArray
V1	bovine	BTB-01149154	8	66721299	Priority_10000	Priority_10000	AX-117085758	Priority	PublicArray
V1	bovine	ARS-BFGL-NGS-80841	24	13010579	Priority_10000	Priority_10000	AX-124348707	Priority	PublicArray
V1	bovine	BTB-00951370	27	10349453	Priority_10000	Priority_10000	AX-169512378	Priority	PublicArray
V1	bovine	Hapmap33438-BTC-046008	6	103405065	Priority_10000	Priority_10000	AX-106751979	Priority	PublicArray
V1	bovine	Hapmap39958-BTA-96258	15	58050245	Priority_10000	Priority_10000	AX-117088862	Priority	PublicArray
V1	bovine	ARS-BFGL-NGS-18320	5	103911258	Priority_10000	Priority_10000	AX-106743887	Priority	PublicArray
V1	bovine	ARS-BFGL-NGS-14671	3	32922670	Priority_10000	Priority_10000	AX-117087987	Priority	PublicArray
V1	bovine	ARS-BFGL-NGS-12514	14	73979692	Priority_10000	Priority_10000	AX-117088742	Priority	PublicArray
V1	bovine	ARS-BFGL-NGS-117031	23	25222914	Priority_10000	Priority_10000	AX-117089315	Priority	PublicArray
V1	bovine	Hapmap60532-rs29020408	5	81880522	Priority_10000	Priority_10000	AX-212340951	Priority	PublicArray
V1	bovine	Hapmap38805-BTA-104874	10	14720037	Priority_10000	Priority_10000	AX-106763374	Priority	PublicArray
V1	bovine	ARS-BFGL-NGS-25853	7	100089527	Priority_10000	Priority_10000	AX-171464723	Priority	PublicArray
V1	bovine	ARS-BFGL-NGS-80227	1	51598998	Priority_10000	Priority_10000	AX-106726541	Priority	PublicArray
V1	bovine	BTA-88698-no-rs	7	46929710	Priority_10000	Priority_10000	AX-212330790	Priority	PublicArray
V1	bovine	ARS-BFGL-NGS-117236	6	70065213	Priority_10000	Priority_10000	AX-117086336	Priority	PublicArray
V1	bovine	ARS-BFGL-NGS-106470	23	5047747	Priority_10000	Priority_10000	AX-115116525	Priority	PublicArray
V1	bovine	Hapmap25014-BTA-123017	5	113100000	Priority_10000	Priority_10000	AX-106733218	Priority	PublicArray
V1	bovine	ARS-BFGL-NGS-54753	6	88210451	Priority_10000	Priority_10000	AX-168295688	Priority	PublicArray
V1	bovine	BTA-49719-no-rs	2	16978001	Priority_10000	Priority_10000	AX-117085152	Priority	PublicArray
V1	bovine	Hapmap22686-BTC-044345	6	102367174	Priority_10000	Priority_10000	AX-180663558	Priority	PublicArray
V1	bovine	ARS-BFGL-NGS-118166	20	71793734	Priority_10000	Priority_10000	AX-180664280	Priority	PublicArray
V1	bovine	Hapmap39722-BTA-119704	21	14800548	Priority_10000	Priority_10000	AX-117088408	Priority	PublicArray
V1	bovine	BTA-47992-no-rs	2	71132639	Priority_10000	Priority_10000	AX-169371577	Priority	PublicArray
V1	bovine	BTA-97854-no-rs	6	59977609	Priority_10000	Priority_10000	AX-169376909	Priority	PublicArray
V1	bovine	UA-IFASA-6240	14	65511994	Priority_10000	Priority_10000	AX-169383585	Priority	PublicArray
V1	bovine	Hapmap50665-BTA-34310	14	26542736	Priority_10000	Priority_10000	AX-115100163	Priority	PublicArray
V1	bovine	ARS-USMARC-Parent-AY842473-rs29001956	3	49703647	Priority_10000	Priority_10000	AX-106747777	Priority	PublicArray
V1	bovine	ARS-BFGL-NGS-21592	19	24457274	Priority_10000	Priority_10000	AX-106764595	Priority	PublicArray
V1	bovine	ARS-BFGL-NGS-2769	7	83648346	Priority_10000	Priority_10000	AX-212352344	Priority	PublicArray
V1	bovine	ARS-BFGL-NGS-33731	8	79343831	Priority_10000	Priority_10000	AX-169388738	Priority	PublicArray
V1	bovine	ARS-BFGL-NGS-6805	23	19374941	Priority_10000	Priority_10000	AX-106741322	Priority	PublicArray
V1	bovine	ARS-BFGL-NGS-81952	15	30373278	Priority_10000	Priority_10000	AX-106748524	Priority	PublicArray
V1	bovine	ARS-BFGL-NGS-104760	2	2254298	Priority_10000	Priority_10000	AX-106754898	Priority	PublicArray
V1	bovine	ARS-BFGL-NGS-7472	1	122911380	Priority_10000	Priority_10000	AX-212340704	Priority	PublicArray
V1	bovine	ARS-BFGL-NGS-28385	25	28049888	Priority_10000	Priority_10000	AX-115117812	Priority	PublicArray
V1	bovine	ARS-BFGL-NGS-110077	26	21322557	Priority_10000	Priority_10000	AX-106760677	Priority	PublicArray
V1	bovine	ARS-BFGL-NGS-104447	12	1966027	Priority_10000	Priority_10000	AX-169509344	Priority	PublicArray
V1	bovine	BTA-37317-no-rs	15	65813540	Priority_10000	Priority_10000	AX-212357033	Priority	PublicArray
V1	bovine	BTB-01904540	1	121686760	Priority_10000	Priority_10000	AX-117088902	Priority	PublicArray
V1	bovine	ARS-BFGL-NGS-2531	24	6183550	Priority_10000	Priority_10000	AX-168295908	Priority	PublicArray
V1	bovine	ARS-BFGL-NGS-102610	14	21452744	Priority_10000	Priority_10000	AX-117086396	Priority	PublicArray
V1	bovine	ARS-BFGL-NGS-106657	28	43965824	Priority_10000	Priority_10000	AX-212340809	Priority	PublicArray
V1	bovine	ARS-BFGL-NGS-87042	13	83757126	Priority_10000	Priority_10000	AX-106761108	Priority	PublicArray
V1	bovine	BTA-121926-no-rs	9	78276718	Priority_10000	Priority_10000	AX-106740309	Priority	PublicArray
V1	bovine	BTA-121503-no-rs	26	47029338	Priority_10000	Priority_10000	AX-169380073	Priority	PublicArray
V1	bovine	ARS-BFGL-NGS-63249	7	73939652	Priority_10000	Priority_10000	AX-117086398	Priority	PublicArray
V1	bovine	ARS-BFGL-NGS-16830	22	731015	Priority_10000	Priority_10000	AX-117116034	Priority	PublicArray
V1	bovine	Hapmap51510-BTA-87075	7	97861341	Priority_10000	Priority_10000	AX-169422899	Priority	PublicArray
V1	bovine	BTB-00519289	15	47565242	Priority_10000	Priority_10000	AX-117085485	Priority	PublicArray
V1	bovine	ARS-BFGL-NGS-57156	12	30992759	Priority_10000	Priority_10000	AX-115115680	Priority	PublicArray
V1	bovine	BTB-00292673	7	4953801	Priority_10000	Priority_10000	AX-117084337	Priority	PublicArray
V1	bovine	ARS-BFGL-NGS-117879	2	108792569	Priority_10000	Priority_10000	AX-106742259	Priority	PublicArray
V1	bovine	ARS-BFGL-NGS-28236	7	85665441	Priority_10000	Priority_10000	AX-168295707	Priority	PublicArray
V1	bovine	ARS-BFGL-NGS-115929	7	25670297	Priority_10000	Priority_10000	AX-115104923	Priority	PublicArray
V1	bovine	UA-IFASA-7391	14	40812291	Priority_10000	Priority_10000	AX-106738484	Priority	PublicArray
V1	bovine	ARS-BFGL-NGS-115826	7	3388020	Priority_10000	Priority_10000	AX-169418069	Priority	PublicArray
V1	bovine	ARS-BFGL-NGS-32750	22	13581891	Priority_10000	Priority_10000	AX-212332096	Priority	PublicArray
V1	bovine	ARS-BFGL-BAC-28639	24	23774345	Priority_10000	Priority_10000	AX-106751878	Priority	PublicArray
V1	bovine	BTB-01261410	10	29751813	Priority_10000	Priority_10000	AX-106724350	Priority	PublicArray
V1	bovine	ARS-BFGL-NGS-89711	27	29231663	Priority_10000	Priority_10000	AX-115107802	Priority	PublicArray
V1	bovine	BTA-82640-no-rs	8	103109649	Priority_10000	Priority_10000	AX-106738133	Priority	PublicArray
V1	bovine	ARS-BFGL-NGS-28857	29	39905644	Priority_10000	Priority_10000	AX-169360649	Priority	PublicArray
V1	bovine	ARS-BFGL-NGS-108542	21	11578684	Priority_10000	Priority_10000	AX-124347178	Priority	PublicArray
V1	bovine	ARS-BFGL-NGS-119032	13	9623038	Priority_10000	Priority_10000	AX-106734752	Priority	PublicArray
V1	bovine	BTB-00388348	9	34261736	Priority_10000	Priority_10000	AX-117089564	Priority	PublicArray
V1	bovine	BTB-01344103	16	59021630	Priority_10000	Priority_10000	AX-117088142	Priority	PublicArray
V1	bovine	ARS-BFGL-NGS-119772	19	63979662	Priority_10000	Priority_10000	AX-169501289	Priority	PublicArray
V1	bovine	ARS-BFGL-NGS-31686	20	3532931	Priority_10000	Priority_10000	AX-169505846	Priority	PublicArray
V1	bovine	BTB-00891813	24	56487933	Priority_10000	Priority_10000	AX-106756040	Priority	PublicArray
V1	bovine	BTB-00259674	6	62430437	Priority_10000	Priority_10000	AX-212350903	Priority	PublicArray
V1	bovine	BTB-01931918	1	18170722	Priority_10000	Priority_10000	AX-115105592	Priority	PublicArray
V1	bovine	ARS-BFGL-NGS-32176	13	76008898	Priority_10000	Priority_10000	AX-212336264	Priority	PublicArray
V1	bovine	BTB-01592886	4	52589260	Priority_10000	Priority_10000	AX-169506752	Priority	PublicArray
V1	bovine	ARS-BFGL-NGS-112982	6	61733479	Priority_10000	Priority_10000	AX-169516279	Priority	PublicArray
V1	bovine	ARS-BFGL-NGS-23259	24	60642880	Priority_10000	Priority_10000	AX-106750237	Priority	PublicArray
V1	bovine	BTB-00339591	8	24326412	Priority_10000	Priority_10000	AX-115108451	Priority	PublicArray
V1	bovine	ARS-BFGL-NGS-14376	3	94058556	Priority_10000	Priority_10000	AX-212339001	Priority	PublicArray
V1	bovine	Hapmap52402-rs29025868	X	127431846	Priority_10000	Priority_10000	AX-106729153	Priority	PublicArray
V1	bovine	ARS-BFGL-NGS-104172	0	0	Priority_10000	Priority_10000	AX-212351784	Priority	PublicArray
V1	bovine	Hapmap49780-BTA-86092	12	19406605	Priority_10000	Priority_10000	AX-106730865	Priority	PublicArray
V1	bovine	ARS-BFGL-NGS-89415	23	47953939	Priority_10000	Priority_10000	AX-117116387	Priority	PublicArray
V1	bovine	ARS-BFGL-NGS-16753	11	66118270	Priority_10000	Priority_10000	AX-307135316	Priority	PublicArray
V1	bovine	ARS-BFGL-NGS-58931	11	106643346	Priority_10000	Priority_10000	AX-106738902	Priority	PublicArray
V1	bovine	ARS-BFGL-NGS-17549	23	24873758	Priority_10000	Priority_10000	AX-106726326	Priority	PublicArray
V1	bovine	UA-IFASA-1370	29	44085769	Priority_10000	Priority_10000	AX-171436550	Priority	PublicArray
V1	bovine	ARS-BFGL-NGS-84443	X	20758679	Priority_10000	Priority_10000	AX-106737489	Priority	PublicArray
V1	bovine	ARS-BFGL-NGS-12381	26	12200948	Priority_10000	Priority_10000	AX-180664323	Priority	PublicArray
V1	bovine	ARS-BFGL-NGS-92227	18	8410770	Priority_10000	Priority_10000	AX-169495345	Priority	PublicArray
V1	bovine	Hapmap50651-BTA-30576	X	13211995	Priority_10000	Priority_10000	AX-212348318	Priority	PublicArray
V1	bovine	ARS-BFGL-NGS-117855	16	76606285	Priority_10000	Priority_10000	AX-106749252	Priority	PublicArray
V1	bovine	ARS-BFGL-NGS-13949	X	60924199	Priority_10000	Priority_10000	AX-180663899	Priority	PublicArray
V1	bovine	Hapmap38196-BTA-114696	26	23461479	Priority_10000	Priority_10000	AX-117087034	Priority	PublicArray
V1	bovine	ARS-BFGL-NGS-42736	3	33367402	Priority_10000	Priority_10000	AX-169489935	Priority	PublicArray
V1	bovine	BTA-68535-no-rs	3	83306806	Priority_10000	Priority_10000	AX-117084624	Priority	PublicArray
V1	bovine	BTB-00405803	9	90199490	Priority_10000	Priority_10000	AX-106732583	Priority	PublicArray
V1	bovine	Hapmap48168-BTA-106480	22	42137230	Priority_10000	Priority_10000	AX-168295893	Priority	PublicArray
V1	bovine	ARS-BFGL-NGS-99256	5	104714350	Priority_10000	Priority_10000	AX-171464170	Priority	PublicArray
V1	bovine	UA-IFASA-7512	29	10172197	Priority_10000	Priority_10000	AX-117080485	Priority	PublicArray
V1	bovine	UA-IFASA-5855	15	19117037	Priority_10000	Priority_10000	AX-117090880	Priority	PublicArray
V1	bovine	BTA-24308-no-rs	X	104152049	Priority_10000	Priority_10000	AX-106735146	Priority	PublicArray
V1	bovine	ARS-BFGL-NGS-30453	28	28450452	Priority_10000	Priority_10000	AX-124383748	Priority	PublicArray
V1	bovine	ARS-BFGL-NGS-103188	22	31020826	Priority_10000	Priority_10000	AX-171476493	Priority	PublicArray
V1	bovine	ARS-BFGL-NGS-112031	7	17686752	Priority_10000	Priority_10000	AX-169514218	Priority	PublicArray
V1	bovine	ARS-BFGL-NGS-100318	20	1314015	Priority_10000	Priority_10000	AX-117080283	Priority	PublicArray
V1	bovine	BTB-00417947	10	27697177	Priority_10000	Priority_10000	AX-106736773	Priority	PublicArray
V1	bovine	BTA-106792-no-rs	5	45109963	Priority_10000	Priority_10000	AX-106735075	Priority	PublicArray
V1	bovine	BTB-01300413	20	15253542	Priority_10000	Priority_10000	AX-106728697	Priority	PublicArray
V1	bovine	BTB-00886759	24	34899653	Priority_10000	Priority_10000	AX-115104392	Priority	PublicArray
V1	bovine	ARS-BFGL-NGS-35259	9	6336040	Priority_10000	Priority_10000	AX-106761965	Priority	PublicArray
V1	bovine	Hapmap41457-BTA-121582	3	34494339	Priority_10000	Priority_10000	AX-115102736	Priority	PublicArray
V1	bovine	BTB-00044897	1	105477614	Priority_10000	Priority_10000	AX-106756985	Priority	PublicArray
V1	bovine	ARS-BFGL-NGS-96668	20	12343627	Priority_10000	Priority_10000	AX-106755155	Priority	PublicArray
V1	bovine	BTB-01822806	15	16937958	Priority_10000	Priority_10000	AX-168295818	Priority	PublicArray
V1	bovine	BTB-00337538	8	17466905	Priority_10000	Priority_10000	AX-106728841	Priority	PublicArray
V1	bovine	UA-IFASA-4296	24	9355676	Priority_10000	Priority_10000	AX-212355315	Priority	PublicArray
V1	bovine	BTB-01851800	26	29449587	Priority_10000	Priority_10000	AX-168295930	Priority	PublicArray
V1	bovine	ARS-BFGL-NGS-116218	5	102723706	Priority_10000	Priority_10000	AX-212321933	Priority	PublicArray
V1	bovine	ARS-BFGL-NGS-56163	13	83202886	Priority_10000	Priority_10000	AX-115105866	Priority	PublicArray
V1	bovine	BTA-35665-no-rs	23	42509543	Priority_10000	Priority_10000	AX-117086807	Priority	PublicArray
V1	bovine	Hapmap30085-BTC-001300	25	5007707	Priority_10000	Priority_10000	AX-212337171	Priority	PublicArray
V1	bovine	BTB-00416964	10	31326738	Priority_10000	Priority_10000	AX-124345834	Priority	PublicArray
V1	bovine	ARS-BFGL-NGS-104060	4	4593967	Priority_10000	Priority_10000	AX-168295644	Priority	PublicArray
V1	bovine	ARS-BFGL-NGS-39950	X	141902909	Priority_10000	Priority_10000	AX-106762235	Priority	PublicArray
V1	bovine	ARS-BFGL-NGS-105524	26	37898614	Priority_10000	Priority_10000	AX-106763303	Priority	PublicArray
V1	bovine	ARS-BFGL-NGS-89877	25	41624510	Priority_10000	Priority_10000	AX-212353248	Priority	PublicArray
V1	bovine	Hapmap36453-SCAFFOLD151700_4571	3	33121625	Priority_10000	Priority_10000	AX-169515547	Priority	PublicArray
V1	bovine	ARS-BFGL-NGS-108527	2	73003429	Priority_10000	Priority_10000	AX-212335224	Priority	PublicArray
V1	bovine	Hapmap27382-BTA-127292	12	12750252	Priority_10000	Priority_10000	AX-124382215	Priority	PublicArray
V1	bovine	ARS-BFGL-NGS-77843	11	103856100	Priority_10000	Priority_10000	AX-212356583	Priority	PublicArray
V1	bovine	ARS-BFGL-NGS-3823	13	67530414	Priority_10000	Priority_10000	AX-106737074	Priority	PublicArray
V1	bovine	Hapmap48354-BTA-48238	1	118837556	Priority_10000	Priority_10000	AX-106756043	Priority	PublicArray
V1	bovine	ARS-BFGL-NGS-30225	10	3229515	Priority_10000	Priority_10000	AX-106722037	Priority	PublicArray
V1	bovine	ARS-BFGL-NGS-4573	19	31113707	Priority_10000	Priority_10000	AX-212357261	Priority	PublicArray
V1	bovine	Hapmap57967-rs29017684	13	29508182	Priority_10000	Priority_10000	AX-106760063	Priority	PublicArray
V1	bovine	ARS-BFGL-NGS-116480	14	69058558	Priority_10000	Priority_10000	AX-115115762	Priority	PublicArray
V1	bovine	ARS-BFGL-NGS-37872	25	33988481	Priority_10000	Priority_10000	AX-106737653	Priority	PublicArray
V1	bovine	BTB-00782656	17	32818172	Priority_10000	Priority_10000	AX-168295839	Priority	PublicArray
V1	bovine	Hapmap53862-rs29019516	X	62441560	Priority_10000	Priority_10000	AX-106734952	Priority	PublicArray
V1	bovine	ARS-BFGL-NGS-3899	8	100379874	Priority_10000	Priority_10000	AX-106757367	Priority	PublicArray
V1	bovine	BTB-00638525	16	38221607	Priority_10000	Priority_10000	AX-117089255	Priority	PublicArray
V1	bovine	ARS-BFGL-NGS-31909	19	20811074	Priority_10000	Priority_10000	AX-168295862	Priority	PublicArray
V1	bovine	ARS-BFGL-NGS-104905	17	65425899	Priority_10000	Priority_10000	AX-28514395	Priority	PublicArray
V1	bovine	ARS-BFGL-NGS-18896	28	42720661	Priority_10000	Priority_10000	AX-171436543	Priority	PublicArray
V1	bovine	ARS-BFGL-NGS-33634	26	36808909	Priority_10000	Priority_10000	AX-106731038	Priority	PublicArray
V1	bovine	ARS-BFGL-NGS-16065	13	15963362	Priority_10000	Priority_10000	AX-106738268	Priority	PublicArray
V1	bovine	Hapmap59915-rs29012086	15	25719311	Priority_10000	Priority_10000	AX-106719689	Priority	PublicArray
V1	bovine	BTB-01339323	7	78852485	Priority_10000	Priority_10000	AX-168295705	Priority	PublicArray
V1	bovine	ARS-BFGL-BAC-16276	12	39801280	Priority_10000	Priority_10000	AX-106753778	Priority	PublicArray
V1	bovine	ARS-BFGL-NGS-82373	3	111887731	Priority_10000	Priority_10000	AX-169506955	Priority	PublicArray
V1	bovine	ARS-BFGL-NGS-54733	10	30367930	Priority_10000	Priority_10000	AX-106755876	Priority	PublicArray
V1	bovine	ARS-BFGL-NGS-90439	3	118098722	Priority_10000	Priority_10000	AX-117089891	Priority	PublicArray
V1	bovine	ARS-BFGL-NGS-77115	22	37203531	Priority_10000	Priority_10000	AX-184017999	Priority	PublicArray
V1	bovine	ARS-BFGL-NGS-30170	1	147698384	Priority_10000	Priority_10000	AX-212318320	Priority	PublicArray
V1	bovine	ARS-BFGL-NGS-115387	19	33533491	Priority_10000	Priority_10000	AX-171463807	Priority	PublicArray
V1	bovine	Hapmap39964-BTA-104515	4	109292250	Priority_10000	Priority_10000	AX-117085661	Priority	PublicArray
V1	bovine	ARS-BFGL-NGS-35502	13	80261022	Priority_10000	Priority_10000	AX-212354594	Priority	PublicArray
V1	bovine	ARS-BFGL-NGS-54071	21	67777704	Priority_10000	Priority_10000	AX-180664211	Priority	PublicArray
V1	bovine	Hapmap60813-rs29010178	24	58125298	Priority_10000	Priority_10000	AX-117079443	Priority	PublicArray
V1	bovine	BTB-00318021	7	67033026	Priority_10000	Priority_10000	AX-115104125	Priority	PublicArray
V1	bovine	ARS-BFGL-NGS-106390	19	63140551	Priority_10000	Priority_10000	AX-106764957	Priority	PublicArray
V1	bovine	ARS-BFGL-NGS-26897	19	17859454	Priority_10000	Priority_10000	AX-169512125	Priority	PublicArray
V1	bovine	BTB-01375890	16	75081562	Priority_10000	Priority_10000	AX-106721597	Priority	PublicArray
V1	bovine	BTA-101631-no-rs	25	32089261	Priority_10000	Priority_10000	AX-106722588	Priority	PublicArray
V1	bovine	ARS-BFGL-NGS-18228	9	85975684	Priority_10000	Priority_10000	AX-117087176	Priority	PublicArray
V1	bovine	UA-IFASA-7566	29	7017457	Priority_10000	Priority_10000	AX-106752981	Priority	PublicArray
V1	bovine	Hapmap27747-BTA-136437	22	24494154	Priority_10000	Priority_10000	AX-115107482	Priority	PublicArray
V1	bovine	BTB-01640085	28	38104962	Priority_10000	Priority_10000	AX-117085385	Priority	PublicArray
V1	bovine	ARS-BFGL-NGS-3924	5	111709914	Priority_10000	Priority_10000	AX-106736674	Priority	PublicArray
V1	bovine	Hapmap34256-BES9_Contig132_328	9	23855406	Priority_10000	Priority_10000	AX-106733414	Priority	PublicArray
V1	bovine	ARS-BFGL-NGS-115913	10	99542820	Priority_10000	Priority_10000	AX-106748538	Priority	PublicArray
V1	bovine	Hapmap44412-BTA-80524	7	110064329	Priority_10000	Priority_10000	AX-115108781	Priority	PublicArray
V1	bovine	UA-IFASA-9704	29	35264875	Priority_10000	Priority_10000	AX-106740250	Priority	PublicArray
V1	bovine	ARS-BFGL-NGS-25825	2	44455898	Priority_10000	Priority_10000	AX-106748278	Priority	PublicArray
V1	bovine	ARS-BFGL-NGS-25939	2	101255449	Priority_10000	Priority_10000	AX-106738332	Priority	PublicArray
V1	bovine	ARS-BFGL-NGS-110306	4	41052453	Priority_10000	Priority_10000	AX-168295650	Priority	PublicArray
V2	bovine	AX-28607825	Y		Bov_AffyHD	bovine_Y-chrom	AX-171436975	bovine_Y-chrom	PublicArray
V1	bovine	ARS-BFGL-NGS-35689	5	111079258	Priority_10000	Priority_10000	AX-117088351	Priority	PublicArray
V1	bovine	ARS-BFGL-NGS-10138	10	13239142	Priority_10000	Priority_10000	AX-212351456	Priority	PublicArray
V1	bovine	ARS-BFGL-NGS-95035	6	46788536	Priority_10000	Priority_10000	AX-212330238	Priority	PublicArray
V1	bovine	ARS-BFGL-NGS-111019	28	28342445	Priority_10000	Priority_10000	AX-106746289	Priority	PublicArray
V1	bovine	ARS-BFGL-NGS-72420	16	80741974	Priority_10000	Priority_10000	AX-212323362	Priority	PublicArray
V1	bovine	Hapmap49062-BTA-122353	14	82991915	Priority_10000	Priority_10000	AX-117115748	Priority	PublicArray
V1	bovine	ARS-BFGL-NGS-117804	9	9018195	Priority_10000	Priority_10000	AX-171476449	Priority	PublicArray
V1	bovine	ARS-BFGL-NGS-116336	10	86126108	Priority_10000	Priority_10000	AX-106747339	Priority	PublicArray
V1	bovine	ARS-BFGL-NGS-87919	8	63383924	Priority_10000	Priority_10000	AX-106752352	Priority	PublicArray
V1	bovine	ARS-BFGL-NGS-12309	29	32671085	Priority_10000	Priority_10000	AX-169384328	Priority	PublicArray
V1	bovine	Hapmap26414-BTA-146523	9	55574798	Priority_10000	Priority_10000	AX-117081960	Priority	PublicArray
V1	bovine	ARS-BFGL-NGS-65835	11	106580280	Priority_10000	Priority_10000	AX-106728201	Priority	PublicArray
V1	bovine	BTA-71093-no-rs	4	77796085	Priority_10000	Priority_10000	AX-171476650	Priority	PublicArray
V1	bovine	BTB-00805391	21	17028796	Priority_10000	Priority_10000	AX-168295394	Priority	PublicArray
V1	bovine	BTA-85115-no-rs	9	100022759	Priority_10000	Priority_10000	AX-106724886	Priority	PublicArray
V1	bovine	ARS-BFGL-NGS-23308	27	14526116	Priority_10000	Priority_10000	AX-169515613	Priority	PublicArray
V1	bovine	BTB-00061551	1	133958910	Priority_10000	Priority_10000	AX-106764873	Priority	PublicArray
V1	bovine	ARS-BFGL-NGS-111865	17	648337	Priority_10000	Priority_10000	AX-106728070	Priority	PublicArray
V1	bovine	ARS-BFGL-NGS-101195	29	42985739	Priority_10000	Priority_10000	AX-169501510	Priority	PublicArray
V1	bovine	ARS-BFGL-NGS-112250	13	17617716	Priority_10000	Priority_10000	AX-169365979	Priority	PublicArray
V1	bovine	BTB-00358231	8	73374994	Priority_10000	Priority_10000	AX-106781219	Priority	PublicArray
V1	bovine	ARS-BFGL-NGS-29353	24	42236118	Priority_10000	Priority_10000	AX-117084632	Priority	PublicArray
V1	bovine	ARS-BFGL-NGS-29136	1	90025134	Priority_10000	Priority_10000	AX-169496283	Priority	PublicArray
V1	bovine	Hapmap51198-BTA-27036	12	68703184	Priority_10000	Priority_10000	AX-106728466	Priority	PublicArray
V1	bovine	ARS-BFGL-NGS-67669	2	25762707	Priority_10000	Priority_10000	AX-180663951	Priority	PublicArray
V1	bovine	INRA-516	3	2758916	Priority_10000	Priority_10000	AX-117081570	Priority	PublicArray
V1	bovine	BTB-01326963	3	115439388	Priority_10000	Priority_10000	AX-106724120	Priority	PublicArray
V1	bovine	ARS-BFGL-NGS-108866	20	24587055	Priority_10000	Priority_10000	AX-168295868	Priority	PublicArray
V1	bovine	BTB-00032205	1	67734488	Priority_10000	Priority_10000	AX-106726997	Priority	PublicArray
V1	bovine	Hapmap42783-BTA-106327	11	77330791	Priority_10000	Priority_10000	AX-106753347	Priority	PublicArray
V1	bovine	Hapmap47624-BTA-44484	18	12620198	Priority_10000	Priority_10000	AX-169396454	Priority	PublicArray
V1	bovine	Hapmap39561-BTA-39613	16	57991270	Priority_10000	Priority_10000	AX-106751028	Priority	PublicArray
V1	bovine	Hapmap60454-rs29020896	22	4046850	Priority_10000	Priority_10000	AX-106783340	Priority	PublicArray
V1	bovine	Hapmap48895-BTA-79049	7	14402009	Priority_10000	Priority_10000	AX-168295694	Priority	PublicArray
V1	bovine	ARS-BFGL-NGS-29536	1	52075648	Priority_10000	Priority_10000	AX-212349274	Priority	PublicArray
V1	bovine	ARS-BFGL-NGS-104909	14	70763413	Priority_10000	Priority_10000	AX-180661209	Priority	PublicArray
V1	bovine	BTB-01576221	9	56786292	Priority_10000	Priority_10000	AX-106723229	Priority	PublicArray
V1	bovine	ARS-BFGL-NGS-101394	20	17281716	Priority_10000	Priority_10000	AX-106762401	Priority	PublicArray
V1	bovine	ARS-BFGL-NGS-25195	29	11099809	Priority_10000	Priority_10000	AX-169502737	Priority	PublicArray
V1	bovine	BTB-00257072	6	50887205	Priority_10000	Priority_10000	AX-106732307	Priority	PublicArray
V1	bovine	ARS-BFGL-NGS-97095	1	71431023	Priority_10000	Priority_10000	AX-124384339	Priority	PublicArray
V1	bovine	ARS-BFGL-NGS-103449	18	10351779	Priority_10000	Priority_10000	AX-117085744	Priority	PublicArray
V1	bovine	ARS-BFGL-NGS-107479	18	40871506	Priority_10000	Priority_10000	AX-115116163	Priority	PublicArray
V1	bovine	Hapmap42160-BTA-26336	3	25338659	Priority_10000	Priority_10000	AX-169399568	Priority	PublicArray
V1	bovine	BTB-00635473	16	37748202	Priority_10000	Priority_10000	AX-106733175	Priority	PublicArray
V1	bovine	BTA-118180-no-rs	3	64772318	Priority_10000	Priority_10000	AX-117085857	Priority	PublicArray
V1	bovine	Hapmap60572-rs29010980	16	78157760	Priority_10000	Priority_10000	AX-212329589	Priority	PublicArray
V1	bovine	Hapmap41244-BTA-36610	1	77889364	Priority_10000	Priority_10000	AX-106748408	Priority	PublicArray
V1	bovine	BTA-111516-no-rs	20	50347483	Priority_10000	Priority_10000	AX-115099287	Priority	PublicArray
V1	bovine	ARS-BFGL-NGS-111453	10	6373370	Priority_10000	Priority_10000	AX-117116031	Priority	PublicArray
V1	bovine	ARS-BFGL-NGS-25959	21	64354251	Priority_10000	Priority_10000	AX-106754976	Priority	PublicArray
V1	bovine	BTB-00971533	27	45288161	Priority_10000	Priority_10000	AX-169499252	Priority	PublicArray
V1	bovine	ARS-BFGL-NGS-62295	26	31555351	Priority_10000	Priority_10000	AX-212357070	Priority	PublicArray
V1	bovine	BTA-29995-no-rs	12	77611452	Priority_10000	Priority_10000	AX-168295785	Priority	PublicArray
V1	bovine	Hapmap46882-BTA-82641	8	103724440	Priority_10000	Priority_10000	AX-115115865	Priority	PublicArray
V1	bovine	ARS-BFGL-NGS-21527	25	25547267	Priority_10000	Priority_10000	AX-180662002	Priority	PublicArray
V1	bovine	ARS-BFGL-NGS-102903	8	31721931	Priority_10000	Priority_10000	AX-106748244	Priority	PublicArray
V1	bovine	ARS-BFGL-NGS-87352	24	1261041	Priority_10000	Priority_10000	AX-212343323	Priority	PublicArray
V1	bovine	ARS-BFGL-NGS-101968	18	7468305	Priority_10000	Priority_10000	AX-168295846	Priority	PublicArray
V1	bovine	BTA-70238-no-rs	4	38486244	Priority_10000	Priority_10000	AX-180662347	Priority	PublicArray
V1	bovine	ARS-BFGL-NGS-114182	19	14008574	Priority_10000	Priority_10000	AX-169422249	Priority	PublicArray
V1	bovine	ARS-BFGL-NGS-71757	1	64766940	Priority_10000	Priority_10000	AX-168295597	Priority	PublicArray
V1	bovine	BTB-01512634	15	6962261	Priority_10000	Priority_10000	AX-117086664	Priority	PublicArray
V1	bovine	UA-IFASA-4140	1	157837373	Priority_10000	Priority_10000	AX-106746148	Priority	PublicArray
V1	bovine	BTB-01306168	6	116257857	Priority_10000	Priority_10000	AX-168295692	Priority	PublicArray
V1	bovine	BTB-00340296	8	36159723	Priority_10000	Priority_10000	AX-171436573	Priority	PublicArray
V1	bovine	ARS-BFGL-NGS-113708	14	72228540	Priority_10000	Priority_10000	AX-115103990	Priority	PublicArray
V1	bovine	ARS-BFGL-NGS-59327	27	33527863	Priority_10000	Priority_10000	AX-169385741	Priority	PublicArray
V1	bovine	BTA-39939-no-rs	16	75522046	Priority_10000	Priority_10000	AX-212353878	Priority	PublicArray
V1	bovine	ARS-USMARC-507	17	14644005	Priority_10000	Priority_10000	AX-124344664	Priority	PublicArray
V1	bovine	ARS-BFGL-NGS-33249	24	11753230	Priority_10000	Priority_10000	AX-106733389	Priority	PublicArray
V1	bovine	ARS-BFGL-NGS-116814	7	67074400	Priority_10000	Priority_10000	AX-307134807	Priority	PublicArray
V1	bovine	ARS-BFGL-NGS-102273	27	212609	Priority_10000	Priority_10000	AX-212345477	Priority	PublicArray
V1	bovine	ARS-BFGL-NGS-69094	9	97521014	Priority_10000	Priority_10000	AX-169491510	Priority	PublicArray
V1	bovine	ARS-BFGL-NGS-114860	17	21108406	Priority_10000	Priority_10000	AX-168295837	Priority	PublicArray
V1	bovine	Hapmap53129-rs29022984	11	94640611	Priority_10000	Priority_10000	AX-169388744	Priority	PublicArray
V1	bovine	ARS-BFGL-NGS-89437	12	45952853	Priority_10000	Priority_10000	AX-117085480	Priority	PublicArray
V1	bovine	BTB-00034221	1	79591551	Priority_10000	Priority_10000	AX-171476135	Priority	PublicArray
V1	bovine	Hapmap51377-BTA-106302	11	76931025	Priority_10000	Priority_10000	AX-115106039	Priority	PublicArray
V1	bovine	ARS-BFGL-NGS-70445	17	38902191	Priority_10000	Priority_10000	AX-117115655	Priority	PublicArray
V1	bovine	ARS-BFGL-NGS-2988	3	115699810	Priority_10000	Priority_10000	AX-117087898	Priority	PublicArray
V1	bovine	BTB-00271326	6	94712856	Priority_10000	Priority_10000	AX-115105506	Priority	PublicArray
V1	bovine	BTB-02047078	6	440021	Priority_10000	Priority_10000	AX-516180656	Priority	PublicArray
V1	bovine	BTB-00358338	8	73267165	Priority_10000	Priority_10000	AX-115105074	Priority	PublicArray
V1	bovine	BTB-00709083	7	61645991	Priority_10000	Priority_10000	AX-212344181	Priority	PublicArray
V1	bovine	BTB-01718516	13	48318066	Priority_10000	Priority_10000	AX-117087481	Priority	PublicArray
V1	bovine	ARS-BFGL-NGS-6957	3	10144138	Priority_10000	Priority_10000	AX-106748069	Priority	PublicArray
V1	bovine	Hapmap46920-BTA-106148	10	1413876	Priority_10000	Priority_10000	AX-117081032	Priority	PublicArray
V1	bovine	ARS-BFGL-NGS-84417	7	47954688	Priority_10000	Priority_10000	AX-106721776	Priority	PublicArray
V1	bovine	ARS-BFGL-NGS-54030	10	59125626	Priority_10000	Priority_10000	AX-212344620	Priority	PublicArray
V1	bovine	ARS-BFGL-NGS-90746	2	119514496	Priority_10000	Priority_10000	AX-106746259	Priority	PublicArray
V1	bovine	BTB-01373273	16	11533792	Priority_10000	Priority_10000	AX-169490698	Priority	PublicArray
V1	bovine	ARS-BFGL-NGS-68739	8	4988343	Priority_10000	Priority_10000	AX-115115712	Priority	PublicArray
V1	bovine	Hapmap60837-rs29027434	11	62564825	Priority_10000	Priority_10000	AX-168295767	Priority	PublicArray
V1	bovine	BTB-00771463	20	8366001	Priority_10000	Priority_10000	AX-106759007	Priority	PublicArray
V1	bovine	ARS-BFGL-NGS-102255	8	40747782	Priority_10000	Priority_10000	AX-171462211	Priority	PublicArray
V1	bovine	BTB-00483457	15	37338267	Priority_10000	Priority_10000	AX-180661262	Priority	PublicArray
V1	bovine	ARS-BFGL-NGS-40212	X	80057105	Priority_10000	Priority_10000	AX-106720410	Priority	PublicArray
V1	bovine	Hapmap58881-rs29013339	27	37004165	Priority_10000	Priority_10000	AX-117089121	Priority	PublicArray
V1	bovine	Hapmap47514-BTA-115564	11	96074475	Priority_10000	Priority_10000	AX-180660959	Priority	PublicArray
V1	bovine	Hapmap42243-BTA-53152	21	70182980	Priority_10000	Priority_10000	AX-180664218	Priority	PublicArray
V1	bovine	ARS-BFGL-NGS-116882	21	34606642	Priority_10000	Priority_10000	AX-169494616	Priority	PublicArray
V1	bovine	ARS-BFGL-NGS-23455	25	37814617	Priority_10000	Priority_10000	AX-212339723	Priority	PublicArray
V1	bovine	ARS-BFGL-NGS-118648	2	129609082	Priority_10000	Priority_10000	AX-106759780	Priority	PublicArray
V1	bovine	ARS-BFGL-NGS-44026	5	118848392	Priority_10000	Priority_10000	AX-106736973	Priority	PublicArray
V1	bovine	ARS-BFGL-NGS-110765	7	61707355	Priority_10000	Priority_10000	AX-212345275	Priority	PublicArray
V1	bovine	Hapmap41684-BTA-93353	X	30116443	Priority_10000	Priority_10000	AX-115104483	Priority	PublicArray
V1	bovine	ARS-BFGL-NGS-89011	9	103947174	Priority_10000	Priority_10000	AX-168295742	Priority	PublicArray
V1	bovine	ARS-BFGL-NGS-89379	4	119407450	Priority_10000	Priority_10000	AX-115117824	Priority	PublicArray
V1	bovine	BTB-00427715	10	51224528	Priority_10000	Priority_10000	AX-169513297	Priority	PublicArray
V1	bovine	ARS-BFGL-NGS-30439	20	68298787	Priority_10000	Priority_10000	AX-106744567	Priority	PublicArray
V1	bovine	BTA-48254-no-rs	2	82786614	Priority_10000	Priority_10000	AX-117080207	Priority	PublicArray
V1	bovine	ARS-BFGL-NGS-58465	25	33575261	Priority_10000	Priority_10000	AX-169508670	Priority	PublicArray
V1	bovine	BTB-02006544	15	69124726	Priority_10000	Priority_10000	AX-212342103	Priority	PublicArray
V1	bovine	ARS-BFGL-NGS-23358	11	31259588	Priority_10000	Priority_10000	AX-115102257	Priority	PublicArray
V1	bovine	ARS-BFGL-NGS-112422	15	64752653	Priority_10000	Priority_10000	AX-171462385	Priority	PublicArray
V1	bovine	ARS-BFGL-NGS-78314	5	52771740	Priority_10000	Priority_10000	AX-117088561	Priority	PublicArray
V1	bovine	ARS-BFGL-NGS-103142	22	26256400	Priority_10000	Priority_10000	AX-212348379	Priority	PublicArray
V1	bovine	Hapmap42391-BTA-04861	5	98693360	Priority_10000	Priority_10000	AX-117115839	Priority	PublicArray
V1	bovine	ARS-BFGL-BAC-2345	18	37653387	Priority_10000	Priority_10000	AX-106755075	Priority	PublicArray
V1	bovine	ARS-BFGL-NGS-77790	19	30300498	Priority_10000	Priority_10000	AX-171476369	Priority	PublicArray
V1	bovine	BTB-00961421	27	24303356	Priority_10000	Priority_10000	AX-117085776	Priority	PublicArray
V1	bovine	BTB-01497825	21	53603868	Priority_10000	Priority_10000	AX-115107159	Priority	PublicArray
V1	bovine	Hapmap52514-rs29024554	2	904065	Priority_10000	Priority_10000	AX-115103328	Priority	PublicArray
V1	bovine	BTA-19381-no-rs	20	16298635	Priority_10000	Priority_10000	AX-117083961	Priority	PublicArray
V1	bovine	BTB-00884791	24	29040145	Priority_10000	Priority_10000	AX-169506947	Priority	PublicArray
V1	bovine	BTB-01377659	8	100932178	Priority_10000	Priority_10000	AX-168295728	Priority	PublicArray
V1	bovine	ARS-BFGL-NGS-26013	8	113320764	Priority_10000	Priority_10000	AX-169505280	Priority	PublicArray
V1	bovine	ARS-BFGL-NGS-10291	5	24512405	Priority_10000	Priority_10000	AX-168295661	Priority	PublicArray
V1	bovine	ARS-BFGL-NGS-104404	21	33401904	Priority_10000	Priority_10000	AX-168295881	Priority	PublicArray
V1	bovine	BTA-82736-no-rs	8	108219813	Priority_10000	Priority_10000	AX-106751750	Priority	PublicArray
V1	bovine	UA-IFASA-1529	11	54794949	Priority_10000	Priority_10000	AX-307134766	Priority	PublicArray
V1	bovine	Hapmap38629-BTA-76891	6	78289101	Priority_10000	Priority_10000	AX-106741200	Priority	PublicArray
V1	bovine	ARS-BFGL-NGS-114551	11	33014479	Priority_10000	Priority_10000	AX-106738538	Priority	PublicArray
V1	bovine	ARS-BFGL-BAC-41571	2	46244844	Priority_10000	Priority_10000	AX-117085764	Priority	PublicArray
V1	bovine	BTB-01615126	1	126142305	Priority_10000	Priority_10000	AX-106759687	Priority	PublicArray
V1	bovine	Hapmap50240-BTA-115901	12	49867582	Priority_10000	Priority_10000	AX-106745681	Priority	PublicArray
V1	bovine	ARS-BFGL-NGS-112987	3	81355108	Priority_10000	Priority_10000	AX-180662273	Priority	PublicArray
V1	bovine	ARS-BFGL-NGS-1678	29	19928179	Priority_10000	Priority_10000	AX-117080347	Priority	PublicArray
V1	bovine	ARS-BFGL-NGS-4144	11	189568	Priority_10000	Priority_10000	AX-124346180	Priority	PublicArray
V1	bovine	BTB-01550935	7	112319174	Priority_10000	Priority_10000	AX-212344905	Priority	PublicArray
V1	bovine	ARS-BFGL-BAC-2271	16	42386711	Priority_10000	Priority_10000	AX-117089625	Priority	PublicArray
V1	bovine	ARS-BFGL-NGS-20771	4	17284846	Priority_10000	Priority_10000	AX-124383612	Priority	PublicArray
V1	bovine	UA-IFASA-4359	15	78330054	Priority_10000	Priority_10000	AX-169497546	Priority	PublicArray
V1	bovine	ARS-BFGL-NGS-113248	24	7596334	Priority_10000	Priority_10000	AX-212328907	Priority	PublicArray
V1	bovine	ARS-BFGL-NGS-36943	8	56343552	Priority_10000	Priority_10000	AX-168295715	Priority	PublicArray
V1	bovine	Hapmap38268-BTA-09661	X	142828641	Priority_10000	Priority_10000	AX-117089525	Priority	PublicArray
V1	bovine	BTA-78232-no-rs	6	21553155	Priority_10000	Priority_10000	AX-184017988	Priority	PublicArray
V1	bovine	ARS-BFGL-NGS-111986	11	42927846	Priority_10000	Priority_10000	AX-168295763	Priority	PublicArray
V1	bovine	BTB-00561430	14	28443928	Priority_10000	Priority_10000	AX-117086600	Priority	PublicArray
V1	bovine	ARS-BFGL-NGS-117723	16	33713195	Priority_10000	Priority_10000	AX-115117057	Priority	PublicArray
V1	bovine	BTB-00634841	16	42892437	Priority_10000	Priority_10000	AX-169501387	Priority	PublicArray
V1	bovine	ARS-BFGL-NGS-86565	5	111420622	Priority_10000	Priority_10000	AX-117082785	Priority	PublicArray
V1	bovine	ARS-BFGL-NGS-73658	16	33564387	Priority_10000	Priority_10000	AX-124376307	Priority	PublicArray
V1	bovine	Hapmap35985-SCAFFOLD87273_8202	11	47283116	Priority_10000	Priority_10000	AX-117088825	Priority	PublicArray
V1	bovine	ARS-BFGL-NGS-103052	11	217441	Priority_10000	Priority_10000	AX-212355574	Priority	PublicArray
V1	bovine	UA-IFASA-8256	7	21704630	Priority_10000	Priority_10000	AX-115107213	Priority	PublicArray
V1	bovine	ARS-BFGL-NGS-41451	17	27516228	Priority_10000	Priority_10000	AX-169510016	Priority	PublicArray
V1	bovine	ARS-BFGL-NGS-102090	21	29624611	Priority_10000	Priority_10000	AX-106762266	Priority	PublicArray
V1	bovine	ARS-BFGL-NGS-109250	13	63236944	Priority_10000	Priority_10000	AX-212348968	Priority	PublicArray
V1	bovine	BTB-02093016	6	43872606	Priority_10000	Priority_10000	AX-212350279	Priority	PublicArray
V1	bovine	Hapmap35241-BES8_Contig395_800	21	39911981	Priority_10000	Priority_10000	AX-115099969	Priority	PublicArray
V1	bovine	BTB-00393790	9	55056680	Priority_10000	Priority_10000	AX-106729921	Priority	PublicArray
V1	bovine	ARS-BFGL-NGS-116292	5	49977047	Priority_10000	Priority_10000	AX-212339562	Priority	PublicArray
V1	bovine	Hapmap54741-rs29013272	12	27231432	Priority_10000	Priority_10000	AX-106740634	Priority	PublicArray
V1	bovine	BTB-00207198	21	44574752	Priority_10000	Priority_10000	AX-180661789	Priority	PublicArray
V1	bovine	ARS-BFGL-NGS-73346	24	17022179	Priority_10000	Priority_10000	AX-106764783	Priority	PublicArray
V1	bovine	Hapmap48654-BTA-121800	7	38458456	Priority_10000	Priority_10000	AX-171462672	Priority	PublicArray
V1	bovine	ARS-BFGL-NGS-27865	6	12169113	Priority_10000	Priority_10000	AX-212351356	Priority	PublicArray
V1	bovine	BTB-01189502	24	37098714	Priority_10000	Priority_10000	AX-115104728	Priority	PublicArray
V1	bovine	Hapmap47487-BTA-107875	1	126199422	Priority_10000	Priority_10000	AX-117089551	Priority	PublicArray
V1	bovine	Hapmap51784-BTA-97575	23	5455304	Priority_10000	Priority_10000	AX-106721870	Priority	PublicArray
V1	bovine	BTB-00347427	8	50575791	Priority_10000	Priority_10000	AX-115104946	Priority	PublicArray
V1	bovine	ARS-BFGL-NGS-118657	8	110859506	Priority_10000	Priority_10000	AX-117084845	Priority	PublicArray
V1	bovine	ARS-BFGL-BAC-33122	1	87424785	Priority_10000	Priority_10000	AX-117116585	Priority	PublicArray
V1	bovine	Hapmap13023-BTA-95276	1	106407844	Priority_10000	Priority_10000	AX-169417328	Priority	PublicArray
V1	bovine	Hapmap24693-BTA-156848	17	13386146	Priority_10000	Priority_10000	AX-168295835	Priority	PublicArray
V1	bovine	UA-IFASA-7278	4	17978432	Priority_10000	Priority_10000	AX-168295647	Priority	PublicArray
V1	bovine	ARS-BFGL-NGS-93529	22	20591179	Priority_10000	Priority_10000	AX-106737981	Priority	PublicArray
V1	bovine	UA-IFASA-9204	3	59809071	Priority_10000	Priority_10000	AX-180662243	Priority	PublicArray
V1	bovine	BTB-00384802	9	34050782	Priority_10000	Priority_10000	AX-106747824	Priority	PublicArray
V1	bovine	ARS-BFGL-NGS-119142	22	8389075	Priority_10000	Priority_10000	AX-212324990	Priority	PublicArray
V1	bovine	Hapmap42066-BTA-111271	8	1604017	Priority_10000	Priority_10000	AX-169511788	Priority	PublicArray
V1	bovine	ARS-BFGL-NGS-99560	13	23925250	Priority_10000	Priority_10000	AX-115117128	Priority	PublicArray
V1	bovine	Hapmap47658-BTA-55394	1	142888903	Priority_10000	Priority_10000	AX-169508566	Priority	PublicArray
V1	bovine	BTA-54629-no-rs	22	45954406	Priority_10000	Priority_10000	AX-212338198	Priority	PublicArray
V1	bovine	UA-IFASA-8537	14	14220182	Priority_10000	Priority_10000	AX-169398709	Priority	PublicArray
V1	bovine	ARS-BFGL-NGS-30562	6	104896770	Priority_10000	Priority_10000	AX-171476458	Priority	PublicArray
V1	bovine	Hapmap47979-BTA-51767	21	19267278	Priority_10000	Priority_10000	AX-106729104	Priority	PublicArray
V1	bovine	Hapmap34874-BES3_Contig415_1312	8	79559282	Priority_10000	Priority_10000	AX-168295719	Priority	PublicArray
V1	bovine	Hapmap39391-BTA-24573	X	4948680	Priority_10000	Priority_10000	AX-106751813	Priority	PublicArray
V1	bovine	ARS-BFGL-NGS-92420	5	33078266	Priority_10000	Priority_10000	AX-117085218	Priority	PublicArray
V1	bovine	BTB-01627853	8	57339395	Priority_10000	Priority_10000	AX-106764584	Priority	PublicArray
V1	bovine	ARS-BFGL-NGS-80508	17	11001696	Priority_10000	Priority_10000	AX-106719881	Priority	PublicArray
V1	bovine	BTA-23303-no-rs	25	21808238	Priority_10000	Priority_10000	AX-180661994	Priority	PublicArray
V1	bovine	ARS-BFGL-NGS-74596	25	35776622	Priority_10000	Priority_10000	AX-117081017	Priority	PublicArray
V1	bovine	ARS-BFGL-NGS-115492	4	63710575	Priority_10000	Priority_10000	AX-106763677	Priority	PublicArray
V1	bovine	Hapmap33840-BES7_Contig516_781	17	25230088	Priority_10000	Priority_10000	AX-106745929	Priority	PublicArray
V1	bovine	ARS-BFGL-NGS-111486	10	11419926	Priority_10000	Priority_10000	AX-169363846	Priority	PublicArray
V1	bovine	ARS-BFGL-NGS-37550	22	15751257	Priority_10000	Priority_10000	AX-212333187	Priority	PublicArray
V1	bovine	ARS-BFGL-NGS-104059	8	113301368	Priority_10000	Priority_10000	AX-106732120	Priority	PublicArray
V1	bovine	ARS-BFGL-NGS-22109	8	97202686	Priority_10000	Priority_10000	AX-106761199	Priority	PublicArray
V1	bovine	ARS-BFGL-NGS-107291	11	27948271	Priority_10000	Priority_10000	AX-106759409	Priority	PublicArray
V1	bovine	BTB-00928670	26	19189998	Priority_10000	Priority_10000	AX-106726436	Priority	PublicArray
V1	bovine	BTB-01728481	14	33604665	Priority_10000	Priority_10000	AX-106734888	Priority	PublicArray
V1	bovine	BTA-93062-no-rs	11	41992022	Priority_10000	Priority_10000	AX-171444690	Priority	PublicArray
V1	bovine	ARS-BFGL-NGS-112193	14	63869311	Priority_10000	Priority_10000	AX-307135270	Priority	PublicArray
V1	bovine	BTA-119936-no-rs	26	8564813	Priority_10000	Priority_10000	AX-106731050	Priority	PublicArray
V1	bovine	ARS-BFGL-NGS-12828	26	37018466	Priority_10000	Priority_10000	AX-169496741	Priority	PublicArray
V1	bovine	ARS-BFGL-NGS-32490	9	103383683	Priority_10000	Priority_10000	AX-115117807	Priority	PublicArray
V1	bovine	ARS-BFGL-NGS-104225	10	12707435	Priority_10000	Priority_10000	AX-106744960	Priority	PublicArray
V1	bovine	Hapmap60671-rs29023031	16	28006296	Priority_10000	Priority_10000	AX-169509624	Priority	PublicArray
V1	bovine	Hapmap39998-BTA-42612	18	17540948	Priority_10000	Priority_10000	AX-169392272	Priority	PublicArray
V1	bovine	ARS-BFGL-NGS-69657	9	24183775	Priority_10000	Priority_10000	AX-117086435	Priority	PublicArray
V1	bovine	Hapmap47072-BTA-66156	29	48224534	Priority_10000	Priority_10000	AX-212337809	Priority	PublicArray
V1	bovine	ARS-BFGL-NGS-111000	9	51824042	Priority_10000	Priority_10000	AX-168295736	Priority	PublicArray
V1	bovine	ARS-BFGL-NGS-57685	12	29831757	Priority_10000	Priority_10000	AX-169406480	Priority	PublicArray
V1	bovine	BTB-00978135	28	14338094	Priority_10000	Priority_10000	AX-115102496	Priority	PublicArray
V1	bovine	ARS-BFGL-NGS-113790	28	14996556	Priority_10000	Priority_10000	AX-115116329	Priority	PublicArray
V1	bovine	ARS-BFGL-NGS-73872	18	47960779	Priority_10000	Priority_10000	AX-169503444	Priority	PublicArray
V1	bovine	Hapmap27435-BTA-154028	17	37265640	Priority_10000	Priority_10000	AX-115105246	Priority	PublicArray
V1	bovine	BTA-30375-no-rs	2	29240531	Priority_10000	Priority_10000	AX-106749477	Priority	PublicArray
V1	bovine	BTA-21671-no-rs	12	45002070	Priority_10000	Priority_10000	AX-106750318	Priority	PublicArray
V1	bovine	Hapmap47824-BTA-107197	1	82147822	Priority_10000	Priority_10000	AX-212319557	Priority	PublicArray
V1	bovine	BTA-112970-no-rs	12	88677992	Priority_10000	Priority_10000	AX-189858228	Priority	PublicArray
V1	bovine	Hapmap47669-BTA-59022	24	1094942	Priority_10000	Priority_10000	AX-171436672	Priority	PublicArray
V1	bovine	BTB-01700063	6	97475077	Priority_10000	Priority_10000	AX-212355442	Priority	PublicArray
V1	bovine	Hapmap50033-BTA-56544	23	38177588	Priority_10000	Priority_10000	AX-180664235	Priority	PublicArray
V1	bovine	ARS-BFGL-NGS-115348	16	78285860	Priority_10000	Priority_10000	AX-106737718	Priority	PublicArray
V1	bovine	BTA-55757-no-rs	23	19767455	Priority_10000	Priority_10000	AX-106725978	Priority	PublicArray
V1	bovine	ARS-BFGL-NGS-111419	9	93520501	Priority_10000	Priority_10000	AX-106756250	Priority	PublicArray
V1	bovine	Hapmap51035-BTA-71047	4	67078172	Priority_10000	Priority_10000	AX-115109117	Priority	PublicArray
V1	bovine	ARS-BFGL-NGS-18019	18	48538054	Priority_10000	Priority_10000	AX-117089449	Priority	PublicArray
V1	bovine	ARS-BFGL-NGS-7556	19	3710275	Priority_10000	Priority_10000	AX-117086363	Priority	PublicArray
V1	bovine	ARS-BFGL-NGS-112671	7	12889689	Priority_10000	Priority_10000	AX-106722997	Priority	PublicArray
V1	bovine	Hapmap47558-BTA-28226	17	67505450	Priority_10000	Priority_10000	AX-106725467	Priority	PublicArray
V1	bovine	ARS-BFGL-NGS-78487	17	70443042	Priority_10000	Priority_10000	AX-643343965	Priority	PublicArray
V1	bovine	Hapmap52137-rs29018289	17	55105554	Priority_10000	Priority_10000	AX-106752270	Priority	PublicArray
V1	bovine	Hapmap35157-BES8_Contig505_1669	4	85605410	Priority_10000	Priority_10000	AX-115108300	Priority	PublicArray
V1	bovine	ARS-BFGL-NGS-105415	1	110808219	Priority_10000	Priority_10000	AX-212339820	Priority	PublicArray
V1	bovine	ARS-BFGL-NGS-39838	6	108599418	Priority_10000	Priority_10000	AX-169495197	Priority	PublicArray
V1	bovine	ARS-BFGL-NGS-4904	19	25143523	Priority_10000	Priority_10000	AX-106751900	Priority	PublicArray
V1	bovine	ARS-BFGL-NGS-100416	25	13469186	Priority_10000	Priority_10000	AX-106741305	Priority	PublicArray
V1	bovine	BTA-56897-no-rs	23	43183778	Priority_10000	Priority_10000	AX-212350310	Priority	PublicArray
V1	bovine	Hapmap48540-BTA-97806	X	8700029	Priority_10000	Priority_10000	AX-106752022	Priority	PublicArray
V1	bovine	BTB-00882676	24	17144207	Priority_10000	Priority_10000	AX-106739279	Priority	PublicArray
V1	bovine	ARS-BFGL-NGS-118102	29	16160945	Priority_10000	Priority_10000	AX-180664266	Priority	PublicArray
V1	bovine	ARS-BFGL-NGS-32423	7	5955666	Priority_10000	Priority_10000	AX-115116486	Priority	PublicArray
V1	bovine	ARS-BFGL-NGS-116461	2	107505296	Priority_10000	Priority_10000	AX-169515586	Priority	PublicArray
V1	bovine	BTB-00408453	10	10955343	Priority_10000	Priority_10000	AX-168295743	Priority	PublicArray
V1	bovine	Hapmap41883-BTA-47665	2	50595671	Priority_10000	Priority_10000	AX-117086828	Priority	PublicArray
V1	bovine	INRA-451	3	59411832	Priority_10000	Priority_10000	AX-106731987	Priority	PublicArray
V1	bovine	ARS-BFGL-NGS-111859	12	4211302	Priority_10000	Priority_10000	AX-169380129	Priority	PublicArray
V1	bovine	ARS-BFGL-NGS-22169	8	14299239	Priority_10000	Priority_10000	AX-106735379	Priority	PublicArray
V1	bovine	Hapmap30757-BTA-115734	6	32016569	Priority_10000	Priority_10000	AX-106744258	Priority	PublicArray
V1	bovine	ARS-BFGL-NGS-1591	29	2369574	Priority_10000	Priority_10000	AX-169491297	Priority	PublicArray
V1	bovine	Hapmap57401-rs29021597	23	39649309	Priority_10000	Priority_10000	AX-124344092	Priority	PublicArray
V1	bovine	ARS-BFGL-NGS-19158	25	428390	Priority_10000	Priority_10000	AX-106771338	Priority	PublicArray
V1	bovine	Hapmap27251-BTA-32688	13	7460395	Priority_10000	Priority_10000	AX-106732477	Priority	PublicArray
V1	bovine	BTA-80412-no-rs	10	91425685	Priority_10000	Priority_10000	AX-106743232	Priority	PublicArray
V1	bovine	BTA-33563-no-rs	1	69620870	Priority_10000	Priority_10000	AX-212351852	Priority	PublicArray
V1	bovine	ARS-BFGL-NGS-2129	3	306322	Priority_10000	Priority_10000	AX-117087237	Priority	PublicArray
V1	bovine	Hapmap55517-rs29019665	2	114090327	Priority_10000	Priority_10000	AX-171462686	Priority	PublicArray
V1	bovine	ARS-BFGL-NGS-36258	12	89584635	Priority_10000	Priority_10000	AX-106762754	Priority	PublicArray
V1	bovine	BTB-00344825	8	45161783	Priority_10000	Priority_10000	AX-115108326	Priority	PublicArray
V1	bovine	BTB-01269021	7	77743281	Priority_10000	Priority_10000	AX-115100610	Priority	PublicArray
V1	bovine	BTA-71520-no-rs	4	76463064	Priority_10000	Priority_10000	AX-106731265	Priority	PublicArray
V1	bovine	ARS-BFGL-NGS-35138	9	13502951	Priority_10000	Priority_10000	AX-180663804	Priority	PublicArray
V1	bovine	ARS-BFGL-NGS-63600	7	86669785	Priority_10000	Priority_10000	AX-643343256	Priority	PublicArray
V1	bovine	ARS-BFGL-NGS-116969	17	58907025	Priority_10000	Priority_10000	AX-115104900	Priority	PublicArray
V1	bovine	ARS-BFGL-NGS-14514	X	50440169	Priority_10000	Priority_10000	AX-106764383	Priority	PublicArray
V1	bovine	BTB-01062167	16	79747502	Priority_10000	Priority_10000	AX-106734111	Priority	PublicArray
V1	bovine	Hapmap43761-BTA-110229	6	54582762	Priority_10000	Priority_10000	AX-106760119	Priority	PublicArray
V1	bovine	ARS-BFGL-NGS-84218	12	40657942	Priority_10000	Priority_10000	AX-106728447	Priority	PublicArray
V1	bovine	ARS-BFGL-NGS-21472	7	101697221	Priority_10000	Priority_10000	AX-106720823	Priority	PublicArray
V1	bovine	ARS-BFGL-NGS-39990	12	81491302	Priority_10000	Priority_10000	AX-115116168	Priority	PublicArray
V1	bovine	Hapmap49330-BTA-82198	8	92627675	Priority_10000	Priority_10000	AX-106749618	Priority	PublicArray
V1	bovine	Hapmap51206-BTA-30539	X	115430513	Priority_10000	Priority_10000	AX-106733717	Priority	PublicArray
V1	bovine	Hapmap55643-rs29015868	X	117125952	Priority_10000	Priority_10000	AX-106719995	Priority	PublicArray
V1	bovine	ARS-BFGL-NGS-25854	3	103290903	Priority_10000	Priority_10000	AX-115116777	Priority	PublicArray
V1	bovine	ARS-BFGL-NGS-82976	14	68962221	Priority_10000	Priority_10000	AX-117090282	Priority	PublicArray
V1	bovine	Hapmap23591-BTA-142567	4	105557665	Priority_10000	Priority_10000	AX-171476557	Priority	PublicArray
V1	bovine	Hapmap52573-rs29023352	4	118676822	Priority_10000	Priority_10000	AX-115104420	Priority	PublicArray
V1	bovine	ARS-BFGL-NGS-104055	11	95802430	Priority_10000	Priority_10000	AX-106743565	Priority	PublicArray
V1	bovine	ARS-BFGL-NGS-33008	16	66365432	Priority_10000	Priority_10000	AX-169512000	Priority	PublicArray
V1	bovine	ARS-BFGL-NGS-76160	1	140120689	Priority_10000	Priority_10000	AX-212328143	Priority	PublicArray
V1	bovine	ARS-BFGL-NGS-31328	5	47446050	Priority_10000	Priority_10000	AX-117080589	Priority	PublicArray
V1	bovine	ARS-BFGL-BAC-34585	21	62245543	Priority_10000	Priority_10000	AX-106750457	Priority	PublicArray
V1	bovine	ARS-BFGL-NGS-100323	13	62586212	Priority_10000	Priority_10000	AX-168295577	Priority	PublicArray
V1	bovine	BTB-01472166	1	127358003	Priority_10000	Priority_10000	AX-115102879	Priority	PublicArray
V1	bovine	Hapmap38716-BTA-100681	8	98861495	Priority_10000	Priority_10000	AX-117088210	Priority	PublicArray
V1	bovine	BTB-01282002	3	71563255	Priority_10000	Priority_10000	AX-115109024	Priority	PublicArray
V1	bovine	ARS-BFGL-NGS-36607	3	92327315	Priority_10000	Priority_10000	AX-643343658	Priority	PublicArray
V1	bovine	BTB-01812945	6	551383	Priority_10000	Priority_10000	AX-115109165	Priority	PublicArray
V1	bovine	BTB-00780480	20	36757600	Priority_10000	Priority_10000	AX-169409949	Priority	PublicArray
V1	bovine	Hapmap41590-BTA-59025	24	9476410	Priority_10000	Priority_10000	AX-212333129	Priority	PublicArray
V1	bovine	ARS-BFGL-NGS-96376	16	1854268	Priority_10000	Priority_10000	AX-212329884	Priority	PublicArray
V1	bovine	ARS-BFGL-NGS-16633	7	15893312	Priority_10000	Priority_10000	AX-180664012	Priority	PublicArray
V1	bovine	ARS-BFGL-NGS-45064	1	33487311	Priority_10000	Priority_10000	AX-106753622	Priority	PublicArray
V1	bovine	BTB-00341155	8	42073454	Priority_10000	Priority_10000	AX-106728645	Priority	PublicArray
V1	bovine	ARS-BFGL-NGS-33371	21	69972343	Priority_10000	Priority_10000	AX-117086144	Priority	PublicArray
V1	bovine	ARS-BFGL-NGS-7395	11	102178546	Priority_10000	Priority_10000	AX-106720030	Priority	PublicArray
V1	bovine	ARS-BFGL-NGS-101742	18	25228413	Priority_10000	Priority_10000	AX-171463960	Priority	PublicArray
V1	bovine	ARS-BFGL-NGS-18653	29	49412703	Priority_10000	Priority_10000	AX-168295952	Priority	PublicArray
V1	bovine	BTA-116518-no-rs	14	77222049	Priority_10000	Priority_10000	AX-106756578	Priority	PublicArray
V1	bovine	Hapmap31053-BTA-111664	9	27017136	Priority_10000	Priority_10000	AX-212355731	Priority	PublicArray
V1	bovine	BTB-01693574	2	23061078	Priority_10000	Priority_10000	AX-106757165	Priority	PublicArray
V1	bovine	ARS-BFGL-BAC-15437	10	67290043	Priority_10000	Priority_10000	AX-117088540	Priority	PublicArray
V1	bovine	ARS-BFGL-BAC-34208	1	86351590	Priority_10000	Priority_10000	AX-106720317	Priority	PublicArray
V1	bovine	BTB-01292634	0	0	Priority_10000	Priority_10000	AX-106763761	Priority	PublicArray
V1	bovine	BTB-01322840	3	60502347	Priority_10000	Priority_10000	AX-168295636	Priority	PublicArray
V1	bovine	BTA-80379-no-rs	10	91982227	Priority_10000	Priority_10000	AX-168295756	Priority	PublicArray
V1	bovine	Hapmap38591-BTA-32800	13	46203780	Priority_10000	Priority_10000	AX-106751741	Priority	PublicArray
V1	bovine	UA-IFASA-8370	3	45826189	Priority_10000	Priority_10000	AX-115108815	Priority	PublicArray
V1	bovine	UA-IFASA-8487	29	3605478	Priority_10000	Priority_10000	AX-117085226	Priority	PublicArray
V1	bovine	ARS-BFGL-NGS-20585	25	39921068	Priority_10000	Priority_10000	AX-106760797	Priority	PublicArray
V1	bovine	ARS-BFGL-NGS-55539	10	58488593	Priority_10000	Priority_10000	AX-115117568	Priority	PublicArray
V1	bovine	UA-IFASA-6587	5	100033129	Priority_10000	Priority_10000	AX-169493307	Priority	PublicArray
V1	bovine	ARS-BFGL-NGS-107513	7	74946127	Priority_10000	Priority_10000	AX-169498368	Priority	PublicArray
V1	bovine	Hapmap40257-BTA-91916	11	32789048	Priority_10000	Priority_10000	AX-115100016	Priority	PublicArray
V1	bovine	ARS-BFGL-NGS-94543	23	15406638	Priority_10000	Priority_10000	AX-115115569	Priority	PublicArray
V1	bovine	ARS-BFGL-NGS-110175	16	4683476	Priority_10000	Priority_10000	AX-169402719	Priority	PublicArray
V1	bovine	Hapmap40632-BTA-103580	X	92651435	Priority_10000	Priority_10000	AX-180663908	Priority	PublicArray
V1	bovine	BTA-119672-no-rs	11	102911946	Priority_10000	Priority_10000	AX-117080915	Priority	PublicArray
V1	bovine	ARS-BFGL-NGS-111456	13	11976079	Priority_10000	Priority_10000	AX-212329019	Priority	PublicArray
V1	bovine	BTA-90535-no-rs	4	1845942	Priority_10000	Priority_10000	AX-106743368	Priority	PublicArray
V1	bovine	ARS-BFGL-NGS-109796	5	55989100	Priority_10000	Priority_10000	AX-106733611	Priority	PublicArray
V1	bovine	ARS-BFGL-NGS-99693	10	17867003	Priority_10000	Priority_10000	AX-106722194	Priority	PublicArray
V1	bovine	BTB-00314819	7	63279514	Priority_10000	Priority_10000	AX-212324302	Priority	PublicArray
V1	bovine	ARS-BFGL-NGS-36796	7	84936377	Priority_10000	Priority_10000	AX-115117747	Priority	PublicArray
V1	bovine	ARS-BFGL-NGS-35634	24	55980406	Priority_10000	Priority_10000	AX-117087151	Priority	PublicArray
V1	bovine	ARS-BFGL-NGS-102467	2	136188090	Priority_10000	Priority_10000	AX-115120720	Priority	PublicArray
V1	bovine	ARS-BFGL-NGS-103770	25	39518953	Priority_10000	Priority_10000	AX-171462244	Priority	PublicArray
V1	bovine	ARS-BFGL-NGS-79606	25	35994174	Priority_10000	Priority_10000	AX-212337724	Priority	PublicArray
V1	bovine	ARS-BFGL-NGS-39993	17	63049154	Priority_10000	Priority_10000	AX-212318002	Priority	PublicArray
V1	bovine	BTA-49952-no-rs	20	17915319	Priority_10000	Priority_10000	AX-212330500	Priority	PublicArray
V1	bovine	ARS-BFGL-NGS-114723	26	31577458	Priority_10000	Priority_10000	AX-115115475	Priority	PublicArray
V1	bovine	Hapmap60921-rs29024733	26	28368749	Priority_10000	Priority_10000	AX-168295929	Priority	PublicArray
V1	bovine	ARS-BFGL-NGS-63022	4	21854602	Priority_10000	Priority_10000	AX-171476390	Priority	PublicArray
V1	bovine	ARS-BFGL-NGS-63371	12	25493014	Priority_10000	Priority_10000	AX-115104249	Priority	PublicArray
V1	bovine	ARS-BFGL-NGS-114482	17	66304866	Priority_10000	Priority_10000	AX-115120755	Priority	PublicArray
V1	bovine	ARS-BFGL-NGS-5648	9	21780613	Priority_10000	Priority_10000	AX-117089450	Priority	PublicArray
V1	bovine	ARS-BFGL-NGS-110811	8	69343704	Priority_10000	Priority_10000	AX-106758878	Priority	PublicArray
V1	bovine	ARS-BFGL-NGS-90266	8	70197351	Priority_10000	Priority_10000	AX-180663751	Priority	PublicArray
V1	bovine	ARS-BFGL-NGS-41056	26	18906121	Priority_10000	Priority_10000	AX-115116593	Priority	PublicArray
V1	bovine	ARS-BFGL-NGS-32148	7	3873859	Priority_10000	Priority_10000	AX-168295693	Priority	PublicArray
V1	bovine	ARS-BFGL-NGS-116625	1	150900517	Priority_10000	Priority_10000	AX-106745577	Priority	PublicArray
V1	bovine	Hapmap33837-BES10_Contig687_1379	16	2962360	Priority_10000	Priority_10000	AX-117089779	Priority	PublicArray
V1	bovine	Hapmap49452-BTA-112834	4	72987997	Priority_10000	Priority_10000	AX-106752035	Priority	PublicArray
V1	bovine	BTA-74241-no-rs	10	67626007	Priority_10000	Priority_10000	AX-212341122	Priority	PublicArray
V1	bovine	ARS-BFGL-NGS-35140	27	2748297	Priority_10000	Priority_10000	AX-106738077	Priority	PublicArray
V1	bovine	ARS-BFGL-NGS-16967	18	29583082	Priority_10000	Priority_10000	AX-106729975	Priority	PublicArray
V1	bovine	Hapmap50754-BTA-67505	9	48197342	Priority_10000	Priority_10000	AX-115108513	Priority	PublicArray
V1	bovine	ARS-BFGL-NGS-76336	29	41828108	Priority_10000	Priority_10000	AX-115102611	Priority	PublicArray
V1	bovine	ARS-BFGL-NGS-1752	7	14768778	Priority_10000	Priority_10000	AX-212355439	Priority	PublicArray
V1	bovine	BTA-87383-no-rs	4	28117205	Priority_10000	Priority_10000	AX-106757686	Priority	PublicArray
V1	bovine	ARS-BFGL-NGS-104755	23	49200814	Priority_10000	Priority_10000	AX-212347159	Priority	PublicArray
V1	bovine	ARS-BFGL-NGS-86175	4	18539967	Priority_10000	Priority_10000	AX-117088510	Priority	PublicArray
V1	bovine	ARS-BFGL-NGS-57926	4	3344403	Priority_10000	Priority_10000	AX-117080458	Priority	PublicArray
V1	bovine	BTB-00562904	14	29817571	Priority_10000	Priority_10000	AX-168295802	Priority	PublicArray
V1	bovine	ARS-BFGL-NGS-66369	15	82768398	Priority_10000	Priority_10000	AX-117091010	Priority	PublicArray
V1	bovine	ARS-BFGL-NGS-118239	12	16586796	Priority_10000	Priority_10000	AX-117090129	Priority	PublicArray
V1	bovine	ARS-BFGL-NGS-115355	2	133816808	Priority_10000	Priority_10000	AX-117083174	Priority	PublicArray
V1	bovine	ARS-BFGL-NGS-25133	29	8136855	Priority_10000	Priority_10000	AX-106746379	Priority	PublicArray
V1	bovine	ARS-BFGL-NGS-85480	23	26812296	Priority_10000	Priority_10000	AX-115104329	Priority	PublicArray
V1	bovine	ARS-BFGL-NGS-75100	12	80851441	Priority_10000	Priority_10000	AX-106747886	Priority	PublicArray
V1	bovine	Hapmap47761-BTA-86120	17	7185597	Priority_10000	Priority_10000	AX-169398590	Priority	PublicArray
V1	bovine	ARS-BFGL-NGS-44314	4	67822341	Priority_10000	Priority_10000	AX-180662371	Priority	PublicArray
V1	bovine	BTB-00520031	13	37811017	Priority_10000	Priority_10000	AX-168295792	Priority	PublicArray
V1	bovine	Hapmap23647-BTA-158339	3	56357743	Priority_10000	Priority_10000	AX-106756650	Priority	PublicArray
V1	bovine	ARS-BFGL-NGS-31804	11	3044180	Priority_10000	Priority_10000	AX-115098919	Priority	PublicArray
V1	bovine	BTB-01146113	2	56694744	Priority_10000	Priority_10000	AX-106752405	Priority	PublicArray
V1	bovine	ARS-BFGL-NGS-26399	24	22255176	Priority_10000	Priority_10000	AX-115117041	Priority	PublicArray
V1	bovine	BTB-00776345	12	47985472	Priority_10000	Priority_10000	AX-106730978	Priority	PublicArray
V1	bovine	ARS-BFGL-NGS-6012	2	113321109	Priority_10000	Priority_10000	AX-117085773	Priority	PublicArray
V1	bovine	ARS-BFGL-NGS-117943	10	10122128	Priority_10000	Priority_10000	AX-115106642	Priority	PublicArray
V1	bovine	BTA-108551-no-rs	12	49095991	Priority_10000	Priority_10000	AX-168295781	Priority	PublicArray
V1	bovine	ARS-BFGL-NGS-35190	10	102210987	Priority_10000	Priority_10000	AX-115116840	Priority	PublicArray
V1	bovine	Hapmap49449-BTA-112027	23	37559983	Priority_10000	Priority_10000	AX-115108033	Priority	PublicArray
V1	bovine	UA-IFASA-8493	14	44983157	Priority_10000	Priority_10000	AX-115107973	Priority	PublicArray
V1	bovine	Hapmap57920-rs29025560	14	84387809	Priority_10000	Priority_10000	AX-106762485	Priority	PublicArray
V1	bovine	ARS-BFGL-NGS-92793	4	61897880	Priority_10000	Priority_10000	AX-106727243	Priority	PublicArray
V1	bovine	Hapmap46921-BTA-106251	X	31284769	Priority_10000	Priority_10000	AX-169499569	Priority	PublicArray
V1	bovine	ARS-BFGL-NGS-44080	5	75361846	Priority_10000	Priority_10000	AX-115104031	Priority	PublicArray
V1	bovine	Hapmap42117-BTA-15977	27	44629833	Priority_10000	Priority_10000	AX-115117690	Priority	PublicArray
V1	bovine	ARS-BFGL-NGS-55179	9	95450193	Priority_10000	Priority_10000	AX-117080393	Priority	PublicArray
V1	bovine	ARS-BFGL-NGS-81863	11	48300018	Priority_10000	Priority_10000	AX-106752911	Priority	PublicArray
V1	bovine	ARS-BFGL-NGS-34990	8	11337522	Priority_10000	Priority_10000	AX-212326706	Priority	PublicArray
V1	bovine	ARS-BFGL-NGS-62906	11	13824939	Priority_10000	Priority_10000	AX-106754796	Priority	PublicArray
V1	bovine	BTB-01122480	20	29228376	Priority_10000	Priority_10000	AX-168295870	Priority	PublicArray
V1	bovine	BTA-67261-no-rs	3	30145106	Priority_10000	Priority_10000	AX-117089465	Priority	PublicArray
V1	bovine	Hapmap42200-BTA-40314	16	19712926	Priority_10000	Priority_10000	AX-171462371	Priority	PublicArray
V1	bovine	ARS-BFGL-NGS-101981	25	42364359	Priority_10000	Priority_10000	AX-180664243	Priority	PublicArray
V1	bovine	Hapmap60794-rs29022851	6	115008971	Priority_10000	Priority_10000	AX-180663580	Priority	PublicArray
V1	bovine	BTB-00027149	1	65276480	Priority_10000	Priority_10000	AX-115099445	Priority	PublicArray
V1	bovine	Hapmap43169-BTA-119396	4	14807579	Priority_10000	Priority_10000	AX-117085842	Priority	PublicArray
V1	bovine	ARS-BFGL-NGS-45289	24	49813314	Priority_10000	Priority_10000	AX-115099028	Priority	PublicArray
V1	bovine	BTB-00236217	5	104502658	Priority_10000	Priority_10000	AX-169506753	Priority	PublicArray
V1	bovine	ARS-BFGL-NGS-20976	13	62429199	Priority_10000	Priority_10000	AX-106720094	Priority	PublicArray
V1	bovine	BTB-01175783	7	57074129	Priority_10000	Priority_10000	AX-117088979	Priority	PublicArray
V1	bovine	BTA-72259-no-rs	4	20510260	Priority_10000	Priority_10000	AX-169496746	Priority	PublicArray
V1	bovine	Hapmap48942-BTA-91048	25	32755073	Priority_10000	Priority_10000	AX-115100138	Priority	PublicArray
V1	bovine	ARS-BFGL-NGS-36089	14	25698286	Priority_10000	Priority_10000	AX-124345247	Priority	PublicArray
V1	bovine	ARS-BFGL-NGS-117449	16	55064448	Priority_10000	Priority_10000	AX-212355890	Priority	PublicArray
V1	bovine	ARS-BFGL-NGS-112047	27	30945497	Priority_10000	Priority_10000	AX-171475834	Priority	PublicArray
V1	bovine	BTB-01390401	13	84148909	Priority_10000	Priority_10000	AX-168295799	Priority	PublicArray
V1	bovine	ARS-BFGL-NGS-106073	15	29821955	Priority_10000	Priority_10000	AX-117090054	Priority	PublicArray
V1	bovine	Hapmap43566-BTA-37197	15	59333016	Priority_10000	Priority_10000	AX-106753013	Priority	PublicArray
V1	bovine	Hapmap48018-BTA-60331	10	2729641	Priority_10000	Priority_10000	AX-169370124	Priority	PublicArray
V1	bovine	Hapmap34487-BES10_Contig784_2526	24	26996704	Priority_10000	Priority_10000	AX-212349836	Priority	PublicArray
V1	bovine	Hapmap25708-BTC-043671	6	87113639	Priority_10000	Priority_10000	AX-106756429	Priority	PublicArray
V1	bovine	ARS-BFGL-NGS-1875	20	1627053	Priority_10000	Priority_10000	AX-106740212	Priority	PublicArray
V1	bovine	ARS-BFGL-NGS-61793	8	95739431	Priority_10000	Priority_10000	AX-115108910	Priority	PublicArray
V1	bovine	ARS-BFGL-NGS-118407	17	65188947	Priority_10000	Priority_10000	AX-169494890	Priority	PublicArray
V1	bovine	BTB-00404639	9	90037629	Priority_10000	Priority_10000	AX-115103208	Priority	PublicArray
V1	bovine	Hapmap39308-BTA-113771	12	8102057	Priority_10000	Priority_10000	AX-106739991	Priority	PublicArray
V1	bovine	BTB-01831301	1	104220701	Priority_10000	Priority_10000	AX-106737372	Priority	PublicArray
V1	bovine	ARS-BFGL-NGS-115499	10	56638876	Priority_10000	Priority_10000	AX-106738953	Priority	PublicArray
V1	bovine	ARS-BFGL-NGS-5408	3	91757984	Priority_10000	Priority_10000	AX-106760176	Priority	PublicArray
V1	bovine	BTB-00181826	4	44505761	Priority_10000	Priority_10000	AX-212336504	Priority	PublicArray
V1	bovine	BTB-01751181	8	75514239	Priority_10000	Priority_10000	AX-643345141	Priority	PublicArray
V1	bovine	ARS-BFGL-NGS-58778	2	122461245	Priority_10000	Priority_10000	AX-212320859	Priority	PublicArray
V1	bovine	ARS-BFGL-NGS-18278	4	32144930	Priority_10000	Priority_10000	AX-212346044	Priority	PublicArray
V1	bovine	ARS-BFGL-NGS-38696	17	18398611	Priority_10000	Priority_10000	AX-180661398	Priority	PublicArray
V1	bovine	ARS-BFGL-NGS-89894	10	83580565	Priority_10000	Priority_10000	AX-115105028	Priority	PublicArray
V1	bovine	Hapmap39759-BTA-54112	22	30010174	Priority_10000	Priority_10000	AX-169509017	Priority	PublicArray
V1	bovine	ARS-BFGL-NGS-61890	15	41926810	Priority_10000	Priority_10000	AX-106761983	Priority	PublicArray
V1	bovine	ARS-BFGL-NGS-4867	21	19347140	Priority_10000	Priority_10000	AX-117116167	Priority	PublicArray
V1	bovine	BTB-02052107	15	46460348	Priority_10000	Priority_10000	AX-106750807	Priority	PublicArray
V1	bovine	ARS-BFGL-BAC-2599	22	38553083	Priority_10000	Priority_10000	AX-169361086	Priority	PublicArray
V1	bovine	ARS-BFGL-NGS-90610	8	42730881	Priority_10000	Priority_10000	AX-106722294	Priority	PublicArray
V1	bovine	Hapmap59023-rs29022215	9	69486616	Priority_10000	Priority_10000	AX-117084296	Priority	PublicArray
V1	bovine	ARS-BFGL-NGS-55024	13	30713329	Priority_10000	Priority_10000	AX-212327650	Priority	PublicArray
V1	bovine	ARS-BFGL-NGS-42803	29	46527676	Priority_10000	Priority_10000	AX-115115576	Priority	PublicArray
V1	bovine	Hapmap41037-BTA-61760	26	45524494	Priority_10000	Priority_10000	AX-106725606	Priority	PublicArray
V1	bovine	BTB-01847408	24	36498621	Priority_10000	Priority_10000	AX-212324323	Priority	PublicArray
V1	bovine	ARS-BFGL-NGS-26971	27	39612032	Priority_10000	Priority_10000	AX-106745374	Priority	PublicArray
V1	bovine	Hapmap39905-BTA-27381	4	85904999	Priority_10000	Priority_10000	AX-106720533	Priority	PublicArray
V1	bovine	ARS-BFGL-NGS-41284	9	103777260	Priority_10000	Priority_10000	AX-115117108	Priority	PublicArray
V1	bovine	ARS-BFGL-NGS-105575	25	16335767	Priority_10000	Priority_10000	AX-117080800	Priority	PublicArray
V1	bovine	ARS-BFGL-NGS-1335	9	104730150	Priority_10000	Priority_10000	AX-106724313	Priority	PublicArray
V1	bovine	BTB-00712894	18	40041803	Priority_10000	Priority_10000	AX-106748577	Priority	PublicArray
V1	bovine	ARS-BFGL-NGS-64446	7	93396872	Priority_10000	Priority_10000	AX-180663661	Priority	PublicArray
V1	bovine	Hapmap52282-rs29018722	9	102996425	Priority_10000	Priority_10000	AX-169405194	Priority	PublicArray
V1	bovine	ARS-BFGL-BAC-14805	10	59927870	Priority_10000	Priority_10000	AX-171463167	Priority	PublicArray
V1	bovine	Hapmap51143-BTA-111274	8	1794446	Priority_10000	Priority_10000	AX-124347313	Priority	PublicArray
V1	bovine	BTA-73296-no-rs	5	26526934	Priority_10000	Priority_10000	AX-106743706	Priority	PublicArray
V1	bovine	ARS-BFGL-NGS-34712	11	46794995	Priority_10000	Priority_10000	AX-106744382	Priority	PublicArray
V1	bovine	ARS-BFGL-NGS-110683	3	112673479	Priority_10000	Priority_10000	AX-169502468	Priority	PublicArray
V1	bovine	ARS-BFGL-NGS-83683	4	118095592	Priority_10000	Priority_10000	AX-180663972	Priority	PublicArray
V1	bovine	ARS-BFGL-NGS-66596	24	706868	Priority_10000	Priority_10000	AX-115099106	Priority	PublicArray
V1	bovine	ARS-BFGL-NGS-113210	28	31431555	Priority_10000	Priority_10000	AX-212340340	Priority	PublicArray
V1	bovine	ARS-BFGL-NGS-19813	2	28834748	Priority_10000	Priority_10000	AX-115103783	Priority	PublicArray
V1	bovine	BTB-00618478	15	78751106	Priority_10000	Priority_10000	AX-169494782	Priority	PublicArray
V1	bovine	ARS-BFGL-NGS-96822	29	9157256	Priority_10000	Priority_10000	AX-212333616	Priority	PublicArray
V1	bovine	ARS-BFGL-NGS-107725	19	19718709	Priority_10000	Priority_10000	AX-169378054	Priority	PublicArray
V1	bovine	ARS-BFGL-NGS-5337	5	28054954	Priority_10000	Priority_10000	AX-180662460	Priority	PublicArray
V1	bovine	ARS-BFGL-NGS-27451	24	26435436	Priority_10000	Priority_10000	AX-106764594	Priority	PublicArray
V1	bovine	Hapmap49986-BTA-41525	1	90802931	Priority_10000	Priority_10000	AX-106759449	Priority	PublicArray
V1	bovine	BTB-01896501	8	22848837	Priority_10000	Priority_10000	AX-168295710	Priority	PublicArray
V1	bovine	ARS-BFGL-NGS-10718	19	7544603	Priority_10000	Priority_10000	AX-106727470	Priority	PublicArray
V1	bovine	BTA-44155-no-rs	18	65370372	Priority_10000	Priority_10000	AX-169508444	Priority	PublicArray
V1	bovine	BTB-01075741	14	62081472	Priority_10000	Priority_10000	AX-117087215	Priority	PublicArray
V1	bovine	Hapmap51737-BTA-50812	20	53757088	Priority_10000	Priority_10000	AX-117090713	Priority	PublicArray
V1	bovine	Hapmap41647-BTA-81135	8	50019163	Priority_10000	Priority_10000	AX-169490518	Priority	PublicArray
V1	bovine	ARS-BFGL-NGS-84153	3	67096213	Priority_10000	Priority_10000	AX-117080005	Priority	PublicArray
V1	bovine	ARS-BFGL-NGS-12375	4	92099005	Priority_10000	Priority_10000	AX-115115966	Priority	PublicArray
V1	bovine	Hapmap36512-SCAFFOLD190049_7930	22	11035354	Priority_10000	Priority_10000	AX-124353925	Priority	PublicArray
V1	bovine	ARS-BFGL-NGS-112386	13	79498756	Priority_10000	Priority_10000	AX-212355817	Priority	PublicArray
V1	bovine	ARS-BFGL-NGS-24012	17	74948921	Priority_10000	Priority_10000	AX-117089340	Priority	PublicArray
V1	bovine	BTB-02020793	9	25185694	Priority_10000	Priority_10000	AX-171464864	Priority	PublicArray
V1	bovine	ARS-BFGL-NGS-65768	23	39303680	Priority_10000	Priority_10000	AX-117081476	Priority	PublicArray
V1	bovine	BTB-00397151	9	61521049	Priority_10000	Priority_10000	AX-115104986	Priority	PublicArray
V1	bovine	ARS-BFGL-NGS-101603	12	10453840	Priority_10000	Priority_10000	AX-115116192	Priority	PublicArray
V1	bovine	ARS-BFGL-NGS-11469	16	62220133	Priority_10000	Priority_10000	AX-106726980	Priority	PublicArray
V1	bovine	ARS-BFGL-NGS-118182	6	88592295	Priority_10000	Priority_10000	AX-168295689	Priority	PublicArray
V1	bovine	Hapmap48855-BTA-69221	1	33125906	Priority_10000	Priority_10000	AX-117086324	Priority	PublicArray
V1	bovine	BTA-71813-no-rs	4	98016975	Priority_10000	Priority_10000	AX-106727437	Priority	PublicArray
V1	bovine	ARS-BFGL-NGS-92774	21	2938326	Priority_10000	Priority_10000	AX-115117018	Priority	PublicArray
V1	bovine	BTA-52296-no-rs	26	43528093	Priority_10000	Priority_10000	AX-106727311	Priority	PublicArray
V1	bovine	Hapmap50308-BTA-29728	16	35112210	Priority_10000	Priority_10000	AX-106749893	Priority	PublicArray
V1	bovine	Hapmap57288-ss46526584	12	90621015	Priority_10000	Priority_10000	AX-115117466	Priority	PublicArray
V1	bovine	ARS-BFGL-NGS-69379	10	64752714	Priority_10000	Priority_10000	AX-115102964	Priority	PublicArray
V1	bovine	ARS-BFGL-NGS-111209	28	17171751	Priority_10000	Priority_10000	AX-169498992	Priority	PublicArray
V1	bovine	BTA-30110-no-rs	X	35091855	Priority_10000	Priority_10000	AX-117079618	Priority	PublicArray
V1	bovine	ARS-BFGL-NGS-60065	14	71793738	Priority_10000	Priority_10000	AX-106733690	Priority	PublicArray
V1	bovine	Hapmap31828-BTA-159336	17	19207100	Priority_10000	Priority_10000	AX-106749829	Priority	PublicArray
V1	bovine	ARS-BFGL-NGS-36648	24	31908970	Priority_10000	Priority_10000	AX-212329444	Priority	PublicArray
V1	bovine	Hapmap55306-rs29018633	2	36969965	Priority_10000	Priority_10000	AX-115106341	Priority	PublicArray
V1	bovine	ARS-BFGL-NGS-15459	7	23756162	Priority_10000	Priority_10000	AX-117086179	Priority	PublicArray
V1	bovine	Hapmap42301-BTA-72566	4	111368926	Priority_10000	Priority_10000	AX-106729887	Priority	PublicArray
V1	bovine	UA-IFASA-2314	20	59514189	Priority_10000	Priority_10000	AX-106723884	Priority	PublicArray
V1	bovine	BTA-50635-no-rs	20	43243387	Priority_10000	Priority_10000	AX-169494103	Priority	PublicArray
V1	bovine	ARS-BFGL-NGS-109100	26	12756039	Priority_10000	Priority_10000	AX-117080981	Priority	PublicArray
V1	bovine	BTB-01119513	14	34448087	Priority_10000	Priority_10000	AX-115117314	Priority	PublicArray
V1	bovine	Hapmap47127-BTA-88691	7	47002161	Priority_10000	Priority_10000	AX-117088508	Priority	PublicArray
V1	bovine	ARS-BFGL-NGS-25406	26	14869035	Priority_10000	Priority_10000	AX-317014449	Priority	PublicArray
V1	bovine	ARS-BFGL-NGS-100844	14	84594318	Priority_10000	Priority_10000	AX-180664108	Priority	PublicArray
V1	bovine	BTB-01566381	10	100644826	Priority_10000	Priority_10000	AX-180660877	Priority	PublicArray
V1	bovine	Hapmap31968-BTC-056754	14	6042525	Priority_10000	Priority_10000	AX-117088236	Priority	PublicArray
V1	bovine	ARS-BFGL-NGS-106123	1	144411032	Priority_10000	Priority_10000	AX-117088178	Priority	PublicArray
V1	bovine	BTB-02050030	29	18592194	Priority_10000	Priority_10000	AX-106753014	Priority	PublicArray
V1	bovine	ARS-BFGL-NGS-200	2	71710397	Priority_10000	Priority_10000	AX-106730782	Priority	PublicArray
V1	bovine	BTB-01648552	20	58264762	Priority_10000	Priority_10000	AX-106723888	Priority	PublicArray
V1	bovine	ARS-BFGL-NGS-40891	27	39518936	Priority_10000	Priority_10000	AX-106752337	Priority	PublicArray
V1	bovine	BTA-97637-no-rs	6	36277967	Priority_10000	Priority_10000	AX-115106108	Priority	PublicArray
V1	bovine	BTB-00566183	14	41518493	Priority_10000	Priority_10000	AX-106747939	Priority	PublicArray
V1	bovine	ARS-BFGL-NGS-114228	13	52447531	Priority_10000	Priority_10000	AX-124387715	Priority	PublicArray
V1	bovine	ARS-BFGL-NGS-108612	14	45945108	Priority_10000	Priority_10000	AX-212330388	Priority	PublicArray
V1	bovine	BTA-106506-no-rs	10	88884981	Priority_10000	Priority_10000	AX-106726976	Priority	PublicArray
V1	bovine	Hapmap48045-BTA-67779	3	48018521	Priority_10000	Priority_10000	AX-169500841	Priority	PublicArray
V1	bovine	BTB-01097609	3	68271435	Priority_10000	Priority_10000	AX-117079559	Priority	PublicArray
V1	bovine	ARS-BFGL-NGS-3781	19	58875702	Priority_10000	Priority_10000	AX-117089102	Priority	PublicArray
V1	bovine	ARS-BFGL-NGS-110962	7	1009369	Priority_10000	Priority_10000	AX-106745350	Priority	PublicArray
V1	bovine	ARS-BFGL-NGS-102408	13	58553820	Priority_10000	Priority_10000	AX-169502783	Priority	PublicArray
V1	bovine	Hapmap39044-BTA-85348	9	22961361	Priority_10000	Priority_10000	AX-117090274	Priority	PublicArray
V1	bovine	ARS-BFGL-NGS-107132	7	109076621	Priority_10000	Priority_10000	AX-212352605	Priority	PublicArray
V1	bovine	BTB-01775964	2	54519795	Priority_10000	Priority_10000	AX-106720172	Priority	PublicArray
V1	bovine	BTB-01462206	1	45515052	Priority_10000	Priority_10000	AX-124386362	Priority	PublicArray
V1	bovine	ARS-BFGL-BAC-20016	15	61044897	Priority_10000	Priority_10000	AX-169502189	Priority	PublicArray
V1	bovine	Hapmap47452-BTA-97231	8	58412150	Priority_10000	Priority_10000	AX-180663739	Priority	PublicArray
V1	bovine	ARS-BFGL-NGS-107176	12	33779590	Priority_10000	Priority_10000	AX-106727190	Priority	PublicArray
V1	bovine	ARS-BFGL-NGS-92859	18	46915673	Priority_10000	Priority_10000	AX-115099227	Priority	PublicArray
V1	bovine	ARS-BFGL-NGS-24658	20	18374772	Priority_10000	Priority_10000	AX-169496109	Priority	PublicArray
V1	bovine	BTB-01732239	7	112207685	Priority_10000	Priority_10000	AX-117086429	Priority	PublicArray
V1	bovine	BTB-00623969	27	17061777	Priority_10000	Priority_10000	AX-212324725	Priority	PublicArray
V1	bovine	BTA-88775-no-rs	7	68436319	Priority_10000	Priority_10000	AX-115106273	Priority	PublicArray
V1	bovine	Hapmap58450-rs29021989	25	32137499	Priority_10000	Priority_10000	AX-168295922	Priority	PublicArray
V1	bovine	ARS-BFGL-NGS-12385	24	61571026	Priority_10000	Priority_10000	AX-171462496	Priority	PublicArray
V1	bovine	ARS-BFGL-NGS-35569	9	74702101	Priority_10000	Priority_10000	AX-106733136	Priority	PublicArray
V1	bovine	ARS-BFGL-NGS-40701	6	7474138	Priority_10000	Priority_10000	AX-106729134	Priority	PublicArray
V1	bovine	ARS-BFGL-NGS-115388	10	34524821	Priority_10000	Priority_10000	AX-117080233	Priority	PublicArray
V1	bovine	Hapmap51875-BTA-110142	26	22526369	Priority_10000	Priority_10000	AX-169403632	Priority	PublicArray
V1	bovine	Hapmap44084-BTA-48504	2	103207828	Priority_10000	Priority_10000	AX-115106962	Priority	PublicArray
V1	bovine	Hapmap44095-BTA-55125	22	8626195	Priority_10000	Priority_10000	AX-106764113	Priority	PublicArray
V1	bovine	Hapmap49937-BTA-26281	24	36598297	Priority_10000	Priority_10000	AX-117090366	Priority	PublicArray
V1	bovine	ARS-BFGL-NGS-113188	28	44332828	Priority_10000	Priority_10000	AX-168295942	Priority	PublicArray
V1	bovine	BTB-01913344	11	1386226	Priority_10000	Priority_10000	AX-212333050	Priority	PublicArray
V1	bovine	ARS-BFGL-NGS-92011	5	80194437	Priority_10000	Priority_10000	AX-168295667	Priority	PublicArray
V1	bovine	BTB-01185113	8	34679524	Priority_10000	Priority_10000	AX-106750509	Priority	PublicArray
V1	bovine	ARS-BFGL-NGS-65263	8	107243184	Priority_10000	Priority_10000	AX-106750656	Priority	PublicArray
V1	bovine	ARS-BFGL-NGS-24524	8	25435054	Priority_10000	Priority_10000	AX-168295711	Priority	PublicArray
V1	bovine	ARS-BFGL-NGS-93210	23	2893723	Priority_10000	Priority_10000	AX-106740980	Priority	PublicArray
V1	bovine	BTA-93763-no-rs	17	47788290	Priority_10000	Priority_10000	AX-115104848	Priority	PublicArray
V1	bovine	ARS-BFGL-NGS-14271	5	39308331	Priority_10000	Priority_10000	AX-117087016	Priority	PublicArray
V1	bovine	BTA-36102-no-rs	15	24701272	Priority_10000	Priority_10000	AX-106726082	Priority	PublicArray
V1	bovine	ARS-BFGL-NGS-82152	25	12569917	Priority_10000	Priority_10000	AX-169492777	Priority	PublicArray
V1	bovine	ARS-BFGL-NGS-113408	7	100765281	Priority_10000	Priority_10000	AX-117088160	Priority	PublicArray
V1	bovine	ARS-BFGL-NGS-18743	1	53630189	Priority_10000	Priority_10000	AX-180660697	Priority	PublicArray
V1	bovine	BTB-01253456	X	918350	Priority_10000	Priority_10000	AX-106764549	Priority	PublicArray
V1	bovine	Hapmap57336-rs29010216	11	41114000	Priority_10000	Priority_10000	AX-168295761	Priority	PublicArray
V1	bovine	BTB-00534196	13	60002265	Priority_10000	Priority_10000	AX-115103882	Priority	PublicArray
V1	bovine	BTB-00318760	7	72473118	Priority_10000	Priority_10000	AX-171436596	Priority	PublicArray
V1	bovine	ARS-BFGL-BAC-42122	25	34193877	Priority_10000	Priority_10000	AX-106759079	Priority	PublicArray
V1	bovine	ARS-BFGL-NGS-109679	15	45314266	Priority_10000	Priority_10000	AX-168295820	Priority	PublicArray
V1	bovine	ARS-BFGL-NGS-117653	17	73315120	Priority_10000	Priority_10000	AX-180664147	Priority	PublicArray
V1	bovine	ARS-BFGL-NGS-28303	19	49657396	Priority_10000	Priority_10000	AX-106762765	Priority	PublicArray
V1	bovine	ARS-BFGL-NGS-15178	28	41426446	Priority_10000	Priority_10000	AX-117086213	Priority	PublicArray
V1	bovine	ARS-BFGL-NGS-2796	2	60451952	Priority_10000	Priority_10000	AX-106742666	Priority	PublicArray
V1	bovine	BTB-00648053	16	59500854	Priority_10000	Priority_10000	AX-212339787	Priority	PublicArray
V1	bovine	Hapmap41517-BTA-35994	14	18175312	Priority_10000	Priority_10000	AX-117088641	Priority	PublicArray
V1	bovine	ARS-BFGL-NGS-26708	5	96623157	Priority_10000	Priority_10000	AX-115108690	Priority	PublicArray
V1	bovine	ARS-BFGL-NGS-37643	9	42370768	Priority_10000	Priority_10000	AX-168295733	Priority	PublicArray
V1	bovine	BTB-00070740	1	140401992	Priority_10000	Priority_10000	AX-169495757	Priority	PublicArray
V1	bovine	ARS-BFGL-NGS-102078	X	101916449	Priority_10000	Priority_10000	AX-106740669	Priority	PublicArray
V1	bovine	ARS-BFGL-NGS-56327	14	4336714	Priority_10000	Priority_10000	AX-169512222	Priority	PublicArray
V1	bovine	Hapmap47850-BTA-118310	13	58904174	Priority_10000	Priority_10000	AX-115102651	Priority	PublicArray
V1	bovine	ARS-BFGL-NGS-12006	7	40337451	Priority_10000	Priority_10000	AX-106746215	Priority	PublicArray
V1	bovine	Hapmap43265-BTA-42290	14	31752520	Priority_10000	Priority_10000	AX-212330267	Priority	PublicArray
V1	bovine	ARS-BFGL-NGS-14764	20	7661649	Priority_10000	Priority_10000	AX-115115508	Priority	PublicArray
V1	bovine	ARS-BFGL-NGS-66668	7	31601869	Priority_10000	Priority_10000	AX-115115575	Priority	PublicArray
V1	bovine	BTB-00090441	2	27950681	Priority_10000	Priority_10000	AX-106759712	Priority	PublicArray
V1	bovine	BTB-00336382	8	16378406	Priority_10000	Priority_10000	AX-115103890	Priority	PublicArray
V1	bovine	ARS-BFGL-NGS-62561	17	38103567	Priority_10000	Priority_10000	AX-169398335	Priority	PublicArray
V1	bovine	Hapmap51029-BTA-69246	27	16829257	Priority_10000	Priority_10000	AX-212339280	Priority	PublicArray
V1	bovine	ARS-BFGL-NGS-32222	22	58489232	Priority_10000	Priority_10000	AX-169512084	Priority	PublicArray
V1	bovine	ARS-BFGL-NGS-30207	27	35230645	Priority_10000	Priority_10000	AX-117088809	Priority	PublicArray
V1	bovine	ARS-BFGL-NGS-102654	19	11401381	Priority_10000	Priority_10000	AX-115103376	Priority	PublicArray
V1	bovine	ARS-USMARC-Parent-EF164803-rs29011141	19	55174260	Priority_10000	Priority_10000	AX-117116577	Priority	PublicArray
V1	bovine	ARS-BFGL-NGS-43320	3	113845303	Priority_10000	Priority_10000	AX-212329929	Priority	PublicArray
V1	bovine	BTB-02030954	16	55752131	Priority_10000	Priority_10000	AX-117086575	Priority	PublicArray
V1	bovine	ARS-BFGL-NGS-111488	8	65569786	Priority_10000	Priority_10000	AX-115104618	Priority	PublicArray
V1	bovine	BTB-00811523	21	25792494	Priority_10000	Priority_10000	AX-168295605	Priority	PublicArray
V1	bovine	BTA-107452-no-rs	10	1479316	Priority_10000	Priority_10000	AX-106723104	Priority	PublicArray
V1	bovine	ARS-BFGL-NGS-110768	22	56189372	Priority_10000	Priority_10000	AX-169500029	Priority	PublicArray
V1	bovine	ARS-BFGL-NGS-37360	25	27501732	Priority_10000	Priority_10000	AX-171458400	Priority	PublicArray
V1	bovine	UA-IFASA-5746	19	18384729	Priority_10000	Priority_10000	AX-307134750	Priority	PublicArray
V1	bovine	BTB-01136517	1	102001717	Priority_10000	Priority_10000	AX-168295601	Priority	PublicArray
V1	bovine	BTB-01922590	9	55117119	Priority_10000	Priority_10000	AX-106754369	Priority	PublicArray
V1	bovine	Hapmap6261-BTA-42054	17	9977173	Priority_10000	Priority_10000	AX-106744080	Priority	PublicArray
V1	bovine	Hapmap34329-BES11_Contig247_1378	2	98446391	Priority_10000	Priority_10000	AX-117116513	Priority	PublicArray
V1	bovine	Hapmap52308-rs29009652	18	54470798	Priority_10000	Priority_10000	AX-106748859	Priority	PublicArray
V1	bovine	ARS-BFGL-BAC-6530	10	93781226	Priority_10000	Priority_10000	AX-106725754	Priority	PublicArray
V1	bovine	BTA-51555-no-rs	20	14073887	Priority_10000	Priority_10000	AX-106737706	Priority	PublicArray
V1	bovine	BTB-00060751	1	126549908	Priority_10000	Priority_10000	AX-106755325	Priority	PublicArray
V1	bovine	BTB-01398494	15	43407244	Priority_10000	Priority_10000	AX-124384964	Priority	PublicArray
V1	bovine	BTB-00348451	8	52280365	Priority_10000	Priority_10000	AX-117088329	Priority	PublicArray
V1	bovine	ARS-BFGL-NGS-107817	18	13061132	Priority_10000	Priority_10000	AX-115116846	Priority	PublicArray
V1	bovine	ARS-BFGL-NGS-86145	2	134355559	Priority_10000	Priority_10000	AX-106746424	Priority	PublicArray
V1	bovine	ARS-BFGL-NGS-23711	17	74032690	Priority_10000	Priority_10000	AX-124383656	Priority	PublicArray
V1	bovine	ARS-BFGL-NGS-110594	5	11702152	Priority_10000	Priority_10000	AX-117088344	Priority	PublicArray
V1	bovine	Hapmap50891-BTA-121476	26	20560149	Priority_10000	Priority_10000	AX-169407908	Priority	PublicArray
V1	bovine	ARS-BFGL-NGS-108618	18	54704168	Priority_10000	Priority_10000	AX-106749248	Priority	PublicArray
V1	bovine	ARS-BFGL-NGS-59707	23	2570211	Priority_10000	Priority_10000	AX-106732703	Priority	PublicArray
V1	bovine	BTB-00414242	10	26852413	Priority_10000	Priority_10000	AX-117084992	Priority	PublicArray
V1	bovine	ARS-BFGL-NGS-53485	6	4386362	Priority_10000	Priority_10000	AX-168295675	Priority	PublicArray
V1	bovine	ARS-BFGL-NGS-101279	5	110399710	Priority_10000	Priority_10000	AX-168295671	Priority	PublicArray
V1	bovine	Hapmap50460-BTA-75791	6	8478503	Priority_10000	Priority_10000	AX-117087378	Priority	PublicArray
V1	bovine	ARS-BFGL-NGS-116165	16	12046831	Priority_10000	Priority_10000	AX-169423800	Priority	PublicArray
V1	bovine	ARS-BFGL-NGS-115919	X	42720267	Priority_10000	Priority_10000	AX-124345717	Priority	PublicArray
V1	bovine	Hapmap47975-BTA-50226	20	32293167	Priority_10000	Priority_10000	AX-106738569	Priority	PublicArray
V1	bovine	BTA-88011-no-rs	20	23843046	Priority_10000	Priority_10000	AX-124381172	Priority	PublicArray
V1	bovine	ARS-BFGL-NGS-44793	15	28223909	Priority_10000	Priority_10000	AX-169492077	Priority	PublicArray
V1	bovine	BTB-01048106	14	63004255	Priority_10000	Priority_10000	AX-106719601	Priority	PublicArray
V1	bovine	Hapmap42192-BTA-37799	15	78966608	Priority_10000	Priority_10000	AX-117088227	Priority	PublicArray
V1	bovine	ARS-BFGL-NGS-99585	28	33262793	Priority_10000	Priority_10000	AX-106755859	Priority	PublicArray
V1	bovine	ARS-BFGL-NGS-108650	6	105309108	Priority_10000	Priority_10000	AX-106750630	Priority	PublicArray
V1	bovine	ARS-BFGL-NGS-117095	2	60487160	Priority_10000	Priority_10000	AX-171462749	Priority	PublicArray
V1	bovine	BTB-00954129	27	12523146	Priority_10000	Priority_10000	AX-106734967	Priority	PublicArray
V1	bovine	ARS-BFGL-NGS-39994	18	50160561	Priority_10000	Priority_10000	AX-106763144	Priority	PublicArray
V1	bovine	BTB-00617870	15	78619447	Priority_10000	Priority_10000	AX-115103724	Priority	PublicArray
V1	bovine	Hapmap41499-BTA-30129	X	34049234	Priority_10000	Priority_10000	AX-115106865	Priority	PublicArray
V1	bovine	ARS-BFGL-NGS-16913	28	8346709	Priority_10000	Priority_10000	AX-168295939	Priority	PublicArray
V1	bovine	ARS-BFGL-NGS-70946	10	14574453	Priority_10000	Priority_10000	AX-117088882	Priority	PublicArray
V1	bovine	Hapmap53219-rs29019450	13	3948936	Priority_10000	Priority_10000	AX-106757875	Priority	PublicArray
V1	bovine	Hapmap39731-BTA-23124	13	1912749	Priority_10000	Priority_10000	AX-124345275	Priority	PublicArray
V1	bovine	ARS-BFGL-NGS-114245	16	55689680	Priority_10000	Priority_10000	AX-180661352	Priority	PublicArray
V1	bovine	Hapmap25216-BTC-067581	14	5245003	Priority_10000	Priority_10000	AX-124382161	Priority	PublicArray
V1	bovine	Hapmap60430-rs29016898	18	42107661	Priority_10000	Priority_10000	AX-169365754	Priority	PublicArray
V1	bovine	Hapmap44071-BTA-39540	1	84850448	Priority_10000	Priority_10000	AX-115100079	Priority	PublicArray
V1	bovine	Hapmap43777-BTA-115985	2	78455930	Priority_10000	Priority_10000	AX-169368740	Priority	PublicArray
V1	bovine	ARS-BFGL-NGS-116050	8	25383067	Priority_10000	Priority_10000	AX-115119906	Priority	PublicArray
V1	bovine	ARS-BFGL-NGS-104873	11	28992259	Priority_10000	Priority_10000	AX-169374150	Priority	PublicArray
V1	bovine	Hapmap44043-BTA-24219	18	60205583	Priority_10000	Priority_10000	AX-117084460	Priority	PublicArray
V1	bovine	Hapmap51561-BTA-120459	1	26782245	Priority_10000	Priority_10000	AX-106723291	Priority	PublicArray
V1	bovine	ARS-BFGL-NGS-111336	13	77612891	Priority_10000	Priority_10000	AX-117086822	Priority	PublicArray
V1	bovine	Hapmap42333-BTA-81770	21	56348332	Priority_10000	Priority_10000	AX-180661797	Priority	PublicArray
V1	bovine	ARS-BFGL-NGS-62579	2	128947842	Priority_10000	Priority_10000	AX-106748731	Priority	PublicArray
V1	bovine	ARS-BFGL-NGS-86611	27	4921772	Priority_10000	Priority_10000	AX-180662069	Priority	PublicArray
V1	bovine	ARS-BFGL-NGS-56254	1	81859735	Priority_10000	Priority_10000	AX-124384003	Priority	PublicArray
V1	bovine	ARS-BFGL-NGS-85925	4	120227878	Priority_10000	Priority_10000	AX-169503571	Priority	PublicArray
V1	bovine	ARS-BFGL-NGS-103662	18	52087186	Priority_10000	Priority_10000	AX-180661509	Priority	PublicArray
V1	bovine	Hapmap60226-rs29011503	7	92744435	Priority_10000	Priority_10000	AX-180663660	Priority	PublicArray
V1	bovine	ARS-BFGL-NGS-116376	2	133075404	Priority_10000	Priority_10000	AX-169491895	Priority	PublicArray
V1	bovine	ARS-BFGL-NGS-5872	13	44206849	Priority_10000	Priority_10000	AX-106762809	Priority	PublicArray
V1	bovine	Hapmap58666-rs29014693	9	80015418	Priority_10000	Priority_10000	AX-169506418	Priority	PublicArray
V1	bovine	Hapmap24633-BTC-062521	6	41661490	Priority_10000	Priority_10000	AX-212354952	Priority	PublicArray
V1	bovine	Hapmap49080-BTA-20801	4	33808311	Priority_10000	Priority_10000	AX-106759418	Priority	PublicArray
V1	bovine	Hapmap3051-BTA-15299	1	156777075	Priority_10000	Priority_10000	AX-307138087	Priority	PublicArray
V1	bovine	ARS-BFGL-NGS-57209	19	31791382	Priority_10000	Priority_10000	AX-171476729	Priority	PublicArray
V1	bovine	ARS-BFGL-NGS-22302	16	44076390	Priority_10000	Priority_10000	AX-117116122	Priority	PublicArray
V1	bovine	BTB-01354617	29	14034875	Priority_10000	Priority_10000	AX-171436599	Priority	PublicArray
V1	bovine	BTB-00888688	24	37313598	Priority_10000	Priority_10000	AX-115102920	Priority	PublicArray
V1	bovine	BTA-82131-no-rs	8	88329628	Priority_10000	Priority_10000	AX-115108154	Priority	PublicArray
V1	bovine	ARS-BFGL-BAC-35190	21	53091967	Priority_10000	Priority_10000	AX-169397681	Priority	PublicArray
V1	bovine	BTB-00304299	7	37289420	Priority_10000	Priority_10000	AX-106753800	Priority	PublicArray
V1	bovine	CSN3_AY380228_12940	6	87390448	Priority_10000	Priority_10000	AX-117080183	Priority	PublicArray
V1	bovine	BTB-00085538	2	23498197	Priority_10000	Priority_10000	AX-115102999	Priority	PublicArray
V1	bovine	ARS-BFGL-NGS-17864	25	9361223	Priority_10000	Priority_10000	AX-169391592	Priority	PublicArray
V1	bovine	BTB-00423742	10	51627715	Priority_10000	Priority_10000	AX-106747636	Priority	PublicArray
V1	bovine	BTB-00176602	4	40305345	Priority_10000	Priority_10000	AX-106729304	Priority	PublicArray
V1	bovine	ARS-BFGL-NGS-115784	15	26439342	Priority_10000	Priority_10000	AX-117087965	Priority	PublicArray
V1	bovine	BTA-54318-no-rs	1	11887794	Priority_10000	Priority_10000	AX-168295593	Priority	PublicArray
V1	bovine	ARS-BFGL-NGS-30110	15	76675303	Priority_10000	Priority_10000	AX-168295960	Priority	PublicArray
V1	bovine	ARS-BFGL-NGS-110705	4	104816971	Priority_10000	Priority_10000	AX-212356289	Priority	PublicArray
V1	bovine	BTA-55340-no-rs	1	144598855	Priority_10000	Priority_10000	AX-171464677	Priority	PublicArray
V1	bovine	ARS-BFGL-NGS-21218	22	48406016	Priority_10000	Priority_10000	AX-212356401	Priority	PublicArray
V1	bovine	Hapmap28061-BTA-163408	22	1280171	Priority_10000	Priority_10000	AX-117090030	Priority	PublicArray
V1	bovine	Hapmap42777-BTA-105321	3	65445867	Priority_10000	Priority_10000	AX-169400235	Priority	PublicArray
V1	bovine	BTA-63297-no-rs	10	31622218	Priority_10000	Priority_10000	AX-106736765	Priority	PublicArray
V1	bovine	Hapmap51418-BTA-20281	27	19793968	Priority_10000	Priority_10000	AX-106733629	Priority	PublicArray
V1	bovine	ARS-BFGL-NGS-85209	17	52276513	Priority_10000	Priority_10000	AX-212338598	Priority	PublicArray
V1	bovine	BTA-56822-no-rs	23	41141204	Priority_10000	Priority_10000	AX-115117209	Priority	PublicArray
V1	bovine	ARS-BFGL-NGS-56146	1	78088393	Priority_10000	Priority_10000	AX-115115863	Priority	PublicArray
V1	bovine	Hapmap22750-BTA-147676	X	65919715	Priority_10000	Priority_10000	AX-212336355	Priority	PublicArray
V1	bovine	Hapmap54106-rs29011049	1	98238089	Priority_10000	Priority_10000	AX-171436659	Priority	PublicArray
V1	bovine	ARS-BFGL-NGS-55602	2	93600676	Priority_10000	Priority_10000	AX-115106211	Priority	PublicArray
V1	bovine	ARS-BFGL-NGS-84998	10	16819310	Priority_10000	Priority_10000	AX-106745329	Priority	PublicArray
V1	bovine	ARS-BFGL-NGS-5376	2	608357	Priority_10000	Priority_10000	AX-169512240	Priority	PublicArray
V1	bovine	Hapmap55272-rs29026835	4	15208171	Priority_10000	Priority_10000	AX-106752910	Priority	PublicArray
V1	bovine	ARS-USMARC-670	7	98534197	Priority_10000	Priority_10000	AX-124376781	Priority	PublicArray
V1	bovine	ARS-BFGL-NGS-32184	16	1972109	Priority_10000	Priority_10000	AX-169513131	Priority	PublicArray
V1	bovine	ARS-BFGL-NGS-103164	10	62792747	Priority_10000	Priority_10000	AX-117090085	Priority	PublicArray
V1	bovine	ARS-BFGL-NGS-119884	2	126270358	Priority_10000	Priority_10000	AX-168295956	Priority	PublicArray
V1	bovine	Hapmap36030-SCAFFOLD230125_16583	21	16639742	Priority_10000	Priority_10000	AX-212332826	Priority	PublicArray
V1	bovine	ARS-BFGL-NGS-79449	8	72151421	Priority_10000	Priority_10000	AX-168295718	Priority	PublicArray
V1	bovine	BTA-111072-no-rs	6	64059795	Priority_10000	Priority_10000	AX-115104236	Priority	PublicArray
V1	bovine	ARS-BFGL-NGS-8905	27	37897281	Priority_10000	Priority_10000	AX-168295938	Priority	PublicArray
V1	bovine	ARS-BFGL-NGS-63030	2	3950794	Priority_10000	Priority_10000	AX-180663949	Priority	PublicArray
V1	bovine	CAPN1_01	29	44069063	Priority_10000	Priority_10000	AX-106734615	Priority	PublicArray
V1	bovine	ARS-BFGL-NGS-117037	11	78728798	Priority_10000	Priority_10000	AX-106726375	Priority	PublicArray
V1	bovine	BTB-00371641	8	99527627	Priority_10000	Priority_10000	AX-212320987	Priority	PublicArray
V1	bovine	ARS-BFGL-NGS-22044	25	41274779	Priority_10000	Priority_10000	AX-117087287	Priority	PublicArray
V1	bovine	ARS-BFGL-NGS-118253	20	12652843	Priority_10000	Priority_10000	AX-212321205	Priority	PublicArray
V1	bovine	Hapmap47899-BTA-26090	10	92898514	Priority_10000	Priority_10000	AX-106763149	Priority	PublicArray
V1	bovine	ARS-BFGL-NGS-109870	17	67851096	Priority_10000	Priority_10000	AX-115108987	Priority	PublicArray
V1	bovine	ARS-BFGL-NGS-40945	5	102855072	Priority_10000	Priority_10000	AX-117086131	Priority	PublicArray
V1	bovine	BTB-01361440	2	59318500	Priority_10000	Priority_10000	AX-117090272	Priority	PublicArray
V1	bovine	Hapmap49408-BTA-101235	2	94255738	Priority_10000	Priority_10000	AX-106720320	Priority	PublicArray
V1	bovine	BTB-00024140	1	156327032	Priority_10000	Priority_10000	AX-106754638	Priority	PublicArray
V1	bovine	BTB-01712147	1	54844550	Priority_10000	Priority_10000	AX-124347933	Priority	PublicArray
V1	bovine	ARS-BFGL-NGS-99222	2	24362479	Priority_10000	Priority_10000	AX-106754547	Priority	PublicArray
V1	bovine	ARS-BFGL-NGS-10494	6	18961422	Priority_10000	Priority_10000	AX-117090242	Priority	PublicArray
V1	bovine	BTB-01293745	3	71141852	Priority_10000	Priority_10000	AX-169382489	Priority	PublicArray
V1	bovine	ARS-BFGL-NGS-118237	24	46763152	Priority_10000	Priority_10000	AX-171468135	Priority	PublicArray
V1	bovine	ARS-BFGL-NGS-43361	20	68880282	Priority_10000	Priority_10000	AX-106742260	Priority	PublicArray
V1	bovine	ARS-BFGL-BAC-36904	18	1983526	Priority_10000	Priority_10000	AX-106721987	Priority	PublicArray
V1	bovine	ARS-BFGL-NGS-106352	15	28330931	Priority_10000	Priority_10000	AX-124347016	Priority	PublicArray
V1	bovine	BTB-01274700	16	30910755	Priority_10000	Priority_10000	AX-212350847	Priority	PublicArray
V1	bovine	ARS-BFGL-NGS-20281	0	0	Priority_10000	Priority_10000	AX-212353058	Priority	PublicArray
V1	bovine	ARS-BFGL-NGS-59222	11	98482863	Priority_10000	Priority_10000	AX-169420540	Priority	PublicArray
V1	bovine	ARS-BFGL-NGS-36623	10	104109661	Priority_10000	Priority_10000	AX-169426151	Priority	PublicArray
V1	bovine	BTA-72648-no-rs	4	22856027	Priority_10000	Priority_10000	AX-115104693	Priority	PublicArray
V1	bovine	Hapmap24222-BTA-88936	1	13089432	Priority_10000	Priority_10000	AX-106729322	Priority	PublicArray
V1	bovine	ARS-BFGL-NGS-30058	27	128800	Priority_10000	Priority_10000	AX-106735711	Priority	PublicArray
V1	bovine	BTB-00169573	4	24209956	Priority_10000	Priority_10000	AX-212334031	Priority	PublicArray
V1	bovine	ARS-BFGL-NGS-106220	1	42749580	Priority_10000	Priority_10000	AX-169369172	Priority	PublicArray
V1	bovine	Hapmap48108-BTA-87770	12	81586853	Priority_10000	Priority_10000	AX-171463632	Priority	PublicArray
V1	bovine	BTB-01282074	17	42783734	Priority_10000	Priority_10000	AX-212346086	Priority	PublicArray
V1	bovine	ARS-BFGL-NGS-116415	8	102694365	Priority_10000	Priority_10000	AX-212340906	Priority	PublicArray
V1	bovine	ARS-BFGL-NGS-44055	25	21419593	Priority_10000	Priority_10000	AX-168295917	Priority	PublicArray
V1	bovine	ARS-BFGL-NGS-14867	19	7940557	Priority_10000	Priority_10000	AX-168295859	Priority	PublicArray
V1	bovine	BTA-01860-no-rs	9	49521353	Priority_10000	Priority_10000	AX-169362957	Priority	PublicArray
V1	bovine	ARS-BFGL-NGS-43853	3	53923380	Priority_10000	Priority_10000	AX-106726617	Priority	PublicArray
V1	bovine	Hapmap46697-BTA-38171	16	2899256	Priority_10000	Priority_10000	AX-212335675	Priority	PublicArray
V1	bovine	ARS-BFGL-NGS-118564	4	117571480	Priority_10000	Priority_10000	AX-169509867	Priority	PublicArray
V1	bovine	BTB-01108314	4	19510899	Priority_10000	Priority_10000	AX-106752946	Priority	PublicArray
V1	bovine	Hapmap41321-BTA-64563	28	44085986	Priority_10000	Priority_10000	AX-106752732	Priority	PublicArray
V1	bovine	ARS-BFGL-NGS-117340	2	116142693	Priority_10000	Priority_10000	AX-115116972	Priority	PublicArray
V1	bovine	BTB-00517668	13	36405903	Priority_10000	Priority_10000	AX-117082201	Priority	PublicArray
V1	bovine	ARS-BFGL-NGS-2684	21	50244378	Priority_10000	Priority_10000	AX-115102970	Priority	PublicArray
V1	bovine	Hapmap40930-BTA-26841	11	84641360	Priority_10000	Priority_10000	AX-212349067	Priority	PublicArray
V1	bovine	BTB-01955346	24	2094260	Priority_10000	Priority_10000	AX-212349049	Priority	PublicArray
V1	bovine	BTB-00384566	9	21915719	Priority_10000	Priority_10000	AX-106754074	Priority	PublicArray
V1	bovine	ARS-BFGL-NGS-118600	21	61035644	Priority_10000	Priority_10000	AX-169494144	Priority	PublicArray
V1	bovine	BTB-00098773	2	52497009	Priority_10000	Priority_10000	AX-106724219	Priority	PublicArray
V1	bovine	ARS-BFGL-NGS-7772	2	108030356	Priority_10000	Priority_10000	AX-117088133	Priority	PublicArray
V1	bovine	ARS-BFGL-NGS-38613	23	47734120	Priority_10000	Priority_10000	AX-169503197	Priority	PublicArray
V1	bovine	BTB-02040655	20	52271324	Priority_10000	Priority_10000	AX-115104781	Priority	PublicArray
V1	bovine	Hapmap53373-rs29012689	9	26110323	Priority_10000	Priority_10000	AX-115106130	Priority	PublicArray
V1	bovine	ARS-BFGL-NGS-115386	21	5293149	Priority_10000	Priority_10000	AX-168295873	Priority	PublicArray
V1	bovine	Hapmap60497-rs29027497	3	32881816	Priority_10000	Priority_10000	AX-169492834	Priority	PublicArray
V1	bovine	UA-IFASA-6129	29	35414857	Priority_10000	Priority_10000	AX-169425711	Priority	PublicArray
V1	bovine	ARS-BFGL-NGS-109168	25	19237205	Priority_10000	Priority_10000	AX-115107289	Priority	PublicArray
V1	bovine	Hapmap27729-BTA-108726	1	89431170	Priority_10000	Priority_10000	AX-115102557	Priority	PublicArray
V1	bovine	Hapmap49215-BTA-54614	22	45512122	Priority_10000	Priority_10000	AX-115106828	Priority	PublicArray
V1	bovine	ARS-BFGL-NGS-69961	3	117463394	Priority_10000	Priority_10000	AX-115116246	Priority	PublicArray
V1	bovine	Hapmap49351-BTA-86808	2	19390765	Priority_10000	Priority_10000	AX-106756352	Priority	PublicArray
V1	bovine	BTB-00026002	1	52874728	Priority_10000	Priority_10000	AX-106748106	Priority	PublicArray
V1	bovine	BTA-101200-no-rs	24	49527486	Priority_10000	Priority_10000	AX-117085064	Priority	PublicArray
V1	bovine	ARS-BFGL-NGS-101748	5	74191590	Priority_10000	Priority_10000	AX-106742013	Priority	PublicArray
V1	bovine	ARS-BFGL-NGS-29380	21	16758470	Priority_10000	Priority_10000	AX-115098893	Priority	PublicArray
V1	bovine	ARS-BFGL-NGS-12970	29	40646639	Priority_10000	Priority_10000	AX-117089122	Priority	PublicArray
V1	bovine	ARS-BFGL-NGS-22940	7	16882597	Priority_10000	Priority_10000	AX-115098833	Priority	PublicArray
V1	bovine	ARS-BFGL-NGS-55339	2	83616368	Priority_10000	Priority_10000	AX-168295619	Priority	PublicArray
V1	bovine	Hapmap53394-rs29011074	9	68622253	Priority_10000	Priority_10000	AX-106752789	Priority	PublicArray
V1	bovine	ARS-BFGL-NGS-32517	26	47907512	Priority_10000	Priority_10000	AX-169503884	Priority	PublicArray
V1	bovine	ARS-BFGL-NGS-15402	17	11518115	Priority_10000	Priority_10000	AX-106762544	Priority	PublicArray
V1	bovine	Hapmap58172-rs29027092	10	98548526	Priority_10000	Priority_10000	AX-106725057	Priority	PublicArray
V1	bovine	ARS-BFGL-NGS-81817	14	50485190	Priority_10000	Priority_10000	AX-168295809	Priority	PublicArray
V1	bovine	Hapmap49816-BTA-98191	6	91906227	Priority_10000	Priority_10000	AX-117090851	Priority	PublicArray
V1	bovine	ARS-BFGL-NGS-115502	1	109431433	Priority_10000	Priority_10000	AX-106763535	Priority	PublicArray
V1	bovine	Hapmap44329-BTA-98197	15	18924675	Priority_10000	Priority_10000	AX-169424916	Priority	PublicArray
V1	bovine	ARS-BFGL-NGS-27596	26	51638650	Priority_10000	Priority_10000	AX-169500701	Priority	PublicArray
V1	bovine	BTB-01579839	1	104344681	Priority_10000	Priority_10000	AX-212350513	Priority	PublicArray
V1	bovine	ARS-BFGL-NGS-43310	1	9940497	Priority_10000	Priority_10000	AX-106748089	Priority	PublicArray
V1	bovine	ARS-BFGL-NGS-24002	3	23479543	Priority_10000	Priority_10000	AX-168295578	Priority	PublicArray
V1	bovine	BTB-00403297	9	91346194	Priority_10000	Priority_10000	AX-117083941	Priority	PublicArray
V1	bovine	BTB-02015191	5	36553084	Priority_10000	Priority_10000	AX-168295662	Priority	PublicArray
V1	bovine	Hapmap47710-BTA-72578	4	115479592	Priority_10000	Priority_10000	AX-115116514	Priority	PublicArray
V1	bovine	ARS-BFGL-NGS-30006	16	69475845	Priority_10000	Priority_10000	AX-106725237	Priority	PublicArray
V1	bovine	BTB-00922910	26	7375138	Priority_10000	Priority_10000	AX-169495825	Priority	PublicArray
V1	bovine	BTB-01341053	20	60447656	Priority_10000	Priority_10000	AX-117085763	Priority	PublicArray
V1	bovine	UA-IFASA-4785	14	71096693	Priority_10000	Priority_10000	AX-106757966	Priority	PublicArray
V1	bovine	ARS-BFGL-NGS-44351	10	28333105	Priority_10000	Priority_10000	AX-171475765	Priority	PublicArray
V1	bovine	ARS-BFGL-NGS-22097	5	3193766	Priority_10000	Priority_10000	AX-180662437	Priority	PublicArray
V1	bovine	ARS-BFGL-NGS-35076	10	17557149	Priority_10000	Priority_10000	AX-124383807	Priority	PublicArray
V1	bovine	Hapmap36186-SCAFFOLD206949_1268	17	6556513	Priority_10000	Priority_10000	AX-106757853	Priority	PublicArray
V1	bovine	ARS-BFGL-NGS-116057	26	5006481	Priority_10000	Priority_10000	AX-117091067	Priority	PublicArray
V1	bovine	ARS-BFGL-NGS-113029	17	15247955	Priority_10000	Priority_10000	AX-124347718	Priority	PublicArray
V1	bovine	Hapmap40831-BTA-88715	7	98254815	Priority_10000	Priority_10000	AX-117085344	Priority	PublicArray
V1	bovine	ARS-BFGL-NGS-77146	9	9428460	Priority_10000	Priority_10000	AX-115115951	Priority	PublicArray
V1	bovine	ARS-BFGL-NGS-29299	26	16614068	Priority_10000	Priority_10000	AX-212319647	Priority	PublicArray
V1	bovine	ARS-BFGL-NGS-116585	25	29332965	Priority_10000	Priority_10000	AX-168295920	Priority	PublicArray
V1	bovine	ARS-BFGL-NGS-12339	15	20018872	Priority_10000	Priority_10000	AX-180661235	Priority	PublicArray
V1	bovine	ARS-BFGL-NGS-20949	4	65984649	Priority_10000	Priority_10000	AX-169495377	Priority	PublicArray
V1	bovine	BTB-00436535	10	84388256	Priority_10000	Priority_10000	AX-117086745	Priority	PublicArray
V1	bovine	BTB-00161751	3	120891162	Priority_10000	Priority_10000	AX-180663961	Priority	PublicArray
V1	bovine	ARS-BFGL-NGS-113716	24	19370939	Priority_10000	Priority_10000	AX-106726555	Priority	PublicArray
V1	bovine	BTA-84181-no-rs	20	31552475	Priority_10000	Priority_10000	AX-115099417	Priority	PublicArray
V1	bovine	Hapmap33654-BTA-113328	7	76719459	Priority_10000	Priority_10000	AX-106754230	Priority	PublicArray
V1	bovine	BTB-00416055	10	32389035	Priority_10000	Priority_10000	AX-212335249	Priority	PublicArray
V1	bovine	ARS-BFGL-NGS-2592	24	12775555	Priority_10000	Priority_10000	AX-117087850	Priority	PublicArray
V1	bovine	ARS-BFGL-NGS-4201	10	16629826	Priority_10000	Priority_10000	AX-106751767	Priority	PublicArray
V1	bovine	ARS-BFGL-NGS-115817	3	50056167	Priority_10000	Priority_10000	AX-106748126	Priority	PublicArray
V1	bovine	Hapmap41056-BTA-67710	3	43693273	Priority_10000	Priority_10000	AX-169495086	Priority	PublicArray
V1	bovine	ARS-BFGL-NGS-119782	18	34126956	Priority_10000	Priority_10000	AX-106735782	Priority	PublicArray
V1	bovine	Hapmap39106-BTA-18647	14	44349969	Priority_10000	Priority_10000	AX-115102216	Priority	PublicArray
V1	bovine	Hapmap55331-rs29012854	18	23762816	Priority_10000	Priority_10000	AX-106723358	Priority	PublicArray
V1	bovine	Hapmap58303-ss46526468	19	37552530	Priority_10000	Priority_10000	AX-106746296	Priority	PublicArray
V1	bovine	ARS-BFGL-NGS-3109	26	32644710	Priority_10000	Priority_10000	AX-106729895	Priority	PublicArray
V1	bovine	UA-IFASA-5646	29	31846063	Priority_10000	Priority_10000	AX-212356348	Priority	PublicArray
V1	bovine	Hapmap36191-SCAFFOLD388152_519	14	43242051	Priority_10000	Priority_10000	AX-117116403	Priority	PublicArray
V1	bovine	Hapmap44417-BTA-88062	11	55290247	Priority_10000	Priority_10000	AX-168295765	Priority	PublicArray
V1	bovine	ARS-BFGL-NGS-112336	8	23409295	Priority_10000	Priority_10000	AX-115117086	Priority	PublicArray
V1	bovine	Hapmap33516-BTA-160247	14	35353103	Priority_10000	Priority_10000	AX-169495513	Priority	PublicArray
V1	bovine	Hapmap58871-ss46526531	X	105377326	Priority_10000	Priority_10000	AX-115104875	Priority	PublicArray
V1	bovine	ARS-BFGL-NGS-85094	24	2393800	Priority_10000	Priority_10000	AX-212340375	Priority	PublicArray
V1	bovine	Hapmap48764-BTA-44326	14	31853480	Priority_10000	Priority_10000	AX-168295803	Priority	PublicArray
V1	bovine	ARS-BFGL-NGS-111806	27	36959262	Priority_10000	Priority_10000	AX-106734250	Priority	PublicArray
V1	bovine	Hapmap51327-BTA-85076	9	99685101	Priority_10000	Priority_10000	AX-168295739	Priority	PublicArray
V1	bovine	BTA-38746-no-rs	16	37003329	Priority_10000	Priority_10000	AX-106749701	Priority	PublicArray
V1	bovine	BTA-47105-no-rs	2	26286051	Priority_10000	Priority_10000	AX-171462259	Priority	PublicArray
V1	bovine	ARS-BFGL-NGS-113785	28	6935604	Priority_10000	Priority_10000	AX-106730905	Priority	PublicArray
V1	bovine	ARS-BFGL-NGS-113793	2	32770767	Priority_10000	Priority_10000	AX-212347906	Priority	PublicArray
V1	bovine	ARS-BFGL-NGS-12759	28	15739975	Priority_10000	Priority_10000	AX-643343254	Priority	PublicArray
V1	bovine	ARS-BFGL-NGS-110130	26	18734589	Priority_10000	Priority_10000	AX-124387694	Priority	PublicArray
V1	bovine	Hapmap40677-BTA-121871	8	107821440	Priority_10000	Priority_10000	AX-169502632	Priority	PublicArray
V1	bovine	BTB-00073037	1	154755981	Priority_10000	Priority_10000	AX-106739163	Priority	PublicArray
V1	bovine	ARS-BFGL-NGS-117312	1	68066718	Priority_10000	Priority_10000	AX-171462654	Priority	PublicArray
V1	bovine	BTA-100095-no-rs	1	155725361	Priority_10000	Priority_10000	AX-106757646	Priority	PublicArray
V1	bovine	ARS-BFGL-NGS-19036	4	62570795	Priority_10000	Priority_10000	AX-169517001	Priority	PublicArray
V1	bovine	BTA-102882-no-rs	13	81665695	Priority_10000	Priority_10000	AX-106753742	Priority	PublicArray
V1	bovine	BTB-00879309	24	757597	Priority_10000	Priority_10000	AX-115099603	Priority	PublicArray
V1	bovine	BTB-00119211	27	22936249	Priority_10000	Priority_10000	AX-124381290	Priority	PublicArray
V1	bovine	ARS-BFGL-NGS-15767	4	115895057	Priority_10000	Priority_10000	AX-180662423	Priority	PublicArray
V1	bovine	BTB-00828197	16	56952563	Priority_10000	Priority_10000	AX-117090907	Priority	PublicArray
V1	bovine	ARS-BFGL-NGS-34773	20	401466	Priority_10000	Priority_10000	AX-106745456	Priority	PublicArray
V1	bovine	ARS-BFGL-NGS-23924	18	39549809	Priority_10000	Priority_10000	AX-169403284	Priority	PublicArray
V1	bovine	ARS-BFGL-NGS-114130	1	143211930	Priority_10000	Priority_10000	AX-171476102	Priority	PublicArray
V1	bovine	ARS-BFGL-NGS-27514	28	40343865	Priority_10000	Priority_10000	AX-169501664	Priority	PublicArray
V1	bovine	BTA-27838-no-rs	23	4261877	Priority_10000	Priority_10000	AX-169495054	Priority	PublicArray
V1	bovine	ARS-BFGL-BAC-14827	10	66397795	Priority_10000	Priority_10000	AX-117087859	Priority	PublicArray
V1	bovine	ARS-BFGL-NGS-43350	2	58622479	Priority_10000	Priority_10000	AX-106735199	Priority	PublicArray
V1	bovine	ARS-BFGL-NGS-35887	13	46433697	Priority_10000	Priority_10000	AX-106726484	Priority	PublicArray
V1	bovine	ARS-BFGL-NGS-27311	6	116821583	Priority_10000	Priority_10000	AX-212343210	Priority	PublicArray
V1	bovine	ARS-BFGL-NGS-11615	3	18520392	Priority_10000	Priority_10000	AX-106748143	Priority	PublicArray
V1	bovine	ARS-BFGL-NGS-116327	13	61182238	Priority_10000	Priority_10000	AX-115103630	Priority	PublicArray
V1	bovine	UA-IFASA-3143	25	11564340	Priority_10000	Priority_10000	AX-106725069	Priority	PublicArray
V1	bovine	ARS-BFGL-NGS-21847	15	10263772	Priority_10000	Priority_10000	AX-115098825	Priority	PublicArray
V1	bovine	CSN3_AY380228_12971	6	87390479	Priority_10000	Priority_10000	AX-95745943	Priority	PublicArray
V1	bovine	ARS-BFGL-NGS-67968	4	74780951	Priority_10000	Priority_10000	AX-212327391	Priority	PublicArray
V1	bovine	ARS-BFGL-NGS-111049	22	46902036	Priority_10000	Priority_10000	AX-117089171	Priority	PublicArray
V1	bovine	UA-IFASA-8495	19	59879433	Priority_10000	Priority_10000	AX-117089159	Priority	PublicArray
V1	bovine	ARS-BFGL-NGS-19413	11	75039655	Priority_10000	Priority_10000	AX-169493705	Priority	PublicArray
V1	bovine	ARS-BFGL-NGS-110651	22	46384288	Priority_10000	Priority_10000	AX-115108392	Priority	PublicArray
V1	bovine	ARS-BFGL-NGS-33757	2	123463996	Priority_10000	Priority_10000	AX-171462793	Priority	PublicArray
V1	bovine	ARS-BFGL-NGS-40019	2	133941380	Priority_10000	Priority_10000	AX-106752806	Priority	PublicArray
V1	bovine	BTB-00188171	4	57787437	Priority_10000	Priority_10000	AX-117087782	Priority	PublicArray
V1	bovine	BTB-00980225	28	19126695	Priority_10000	Priority_10000	AX-117115771	Priority	PublicArray
V1	bovine	ARS-BFGL-NGS-37826	3	30194236	Priority_10000	Priority_10000	AX-168295627	Priority	PublicArray
V1	bovine	ARS-BFGL-NGS-18614	27	38109791	Priority_10000	Priority_10000	AX-115116104	Priority	PublicArray
V1	bovine	Hapmap38434-BTA-74956	5	107451881	Priority_10000	Priority_10000	AX-106728186	Priority	PublicArray
V1	bovine	BTB-01568010	11	49793722	Priority_10000	Priority_10000	AX-180660924	Priority	PublicArray
V1	bovine	Hapmap38742-BTA-30216	X	64405348	Priority_10000	Priority_10000	AX-106757941	Priority	PublicArray
V1	bovine	BTB-00467573	11	19781729	Priority_10000	Priority_10000	AX-643344680	Priority	PublicArray
V1	bovine	ARS-BFGL-NGS-55084	5	60513092	Priority_10000	Priority_10000	AX-106754652	Priority	PublicArray
V1	bovine	Hapmap41824-BTA-31393	12	86077889	Priority_10000	Priority_10000	AX-117116604	Priority	PublicArray
V1	bovine	ARS-BFGL-NGS-71314	18	24328377	Priority_10000	Priority_10000	AX-317011298	Priority	PublicArray
V1	bovine	BTB-01508954	3	76727514	Priority_10000	Priority_10000	AX-117086470	Priority	PublicArray
V1	bovine	ARS-BFGL-NGS-13398	25	40785528	Priority_10000	Priority_10000	AX-115116009	Priority	PublicArray
V1	bovine	Hapmap44260-BTA-59780	25	27872006	Priority_10000	Priority_10000	AX-115103087	Priority	PublicArray
V1	bovine	ARS-BFGL-NGS-52875	27	12330184	Priority_10000	Priority_10000	AX-117086458	Priority	PublicArray
V1	bovine	Hapmap48697-BTA-25943	12	55333531	Priority_10000	Priority_10000	AX-212348431	Priority	PublicArray
V1	bovine	BTA-68404-no-rs	6	61523195	Priority_10000	Priority_10000	AX-117090036	Priority	PublicArray
V1	bovine	ARS-BFGL-NGS-71741	18	57137345	Priority_10000	Priority_10000	AX-117086511	Priority	PublicArray
V1	bovine	ARS-BFGL-NGS-38913	17	73773784	Priority_10000	Priority_10000	AX-115116884	Priority	PublicArray
V1	bovine	BTB-00612863	15	69510146	Priority_10000	Priority_10000	AX-168295823	Priority	PublicArray
V1	bovine	ARS-BFGL-NGS-115195	5	119235517	Priority_10000	Priority_10000	AX-171462619	Priority	PublicArray
V1	bovine	ARS-BFGL-NGS-1113	2	96725242	Priority_10000	Priority_10000	AX-180661641	Priority	PublicArray
V1	bovine	Hapmap35936-SCAFFOLD65654_2749	22	58846586	Priority_10000	Priority_10000	AX-212337573	Priority	PublicArray
V1	bovine	ARS-BFGL-NGS-12066	15	27291268	Priority_10000	Priority_10000	AX-106741039	Priority	PublicArray
V1	bovine	Hapmap33532-BTA-84282	9	75597064	Priority_10000	Priority_10000	AX-106724028	Priority	PublicArray
V1	bovine	BTB-01071609	3	74601506	Priority_10000	Priority_10000	AX-106725332	Priority	PublicArray
V1	bovine	ARS-BFGL-NGS-116403	2	129845311	Priority_10000	Priority_10000	AX-212337003	Priority	PublicArray
V1	bovine	Hapmap50189-BTA-103065	8	22084349	Priority_10000	Priority_10000	AX-115108262	Priority	PublicArray
V1	bovine	ARS-BFGL-NGS-108453	15	44398514	Priority_10000	Priority_10000	AX-169491916	Priority	PublicArray
V1	bovine	BTA-110472-no-rs	5	99436717	Priority_10000	Priority_10000	AX-212338447	Priority	PublicArray
V1	bovine	Hapmap35154-BES5_Contig430_1070	9	72670722	Priority_10000	Priority_10000	AX-124385233	Priority	PublicArray
V1	bovine	BTA-101495-no-rs	4	81055851	Priority_10000	Priority_10000	AX-28460834	Priority	PublicArray
V1	bovine	BTA-67750-no-rs	3	45509616	Priority_10000	Priority_10000	AX-106733829	Priority	PublicArray
V1	bovine	ARS-BFGL-NGS-28126	7	5051326	Priority_10000	Priority_10000	AX-180664013	Priority	PublicArray
V1	bovine	BTA-57840-no-rs	24	32541375	Priority_10000	Priority_10000	AX-106756227	Priority	PublicArray
V1	bovine	BTB-00886719	24	34810919	Priority_10000	Priority_10000	AX-117090097	Priority	PublicArray
V1	bovine	ARS-BFGL-NGS-19455	7	56374904	Priority_10000	Priority_10000	AX-168295701	Priority	PublicArray
V1	bovine	BTB-02052386	9	91529844	Priority_10000	Priority_10000	AX-106723458	Priority	PublicArray
V1	bovine	ARS-BFGL-NGS-111472	29	47744819	Priority_10000	Priority_10000	AX-212333804	Priority	PublicArray
V1	bovine	ARS-BFGL-NGS-113814	28	42881677	Priority_10000	Priority_10000	AX-115117359	Priority	PublicArray
V1	bovine	Hapmap44082-BTA-48435	2	97133448	Priority_10000	Priority_10000	AX-115104903	Priority	PublicArray
V1	bovine	ARS-BFGL-NGS-102576	17	74666629	Priority_10000	Priority_10000	AX-117085156	Priority	PublicArray
V1	bovine	ARS-BFGL-NGS-69008	22	59113086	Priority_10000	Priority_10000	AX-117086418	Priority	PublicArray
V1	bovine	Hapmap36476-SCAFFOLD205003_54121	24	49190314	Priority_10000	Priority_10000	AX-169508399	Priority	PublicArray
V1	bovine	Hapmap40571-BTA-66487	0	0	Priority_10000	Priority_10000	AX-117090303	Priority	PublicArray
V1	bovine	UA-IFASA-8558	24	37587124	Priority_10000	Priority_10000	AX-180661941	Priority	PublicArray
V1	bovine	ARS-BFGL-NGS-61334	10	32771627	Priority_10000	Priority_10000	AX-212340337	Priority	PublicArray
V1	bovine	ARS-BFGL-NGS-12212	28	32629221	Priority_10000	Priority_10000	AX-106764673	Priority	PublicArray
V1	bovine	ARS-BFGL-NGS-14706	7	64560605	Priority_10000	Priority_10000	AX-169491998	Priority	PublicArray
V1	bovine	BTB-00266404	12	58889102	Priority_10000	Priority_10000	AX-106752841	Priority	PublicArray
V1	bovine	BTA-16278-no-rs	5	651607	Priority_10000	Priority_10000	AX-212328036	Priority	PublicArray
V1	bovine	BTB-00566358	14	42704659	Priority_10000	Priority_10000	AX-169382147	Priority	PublicArray
V1	bovine	BTB-00144037	3	92896187	Priority_10000	Priority_10000	AX-106748239	Priority	PublicArray
V1	bovine	Hapmap33720-BTA-154540	X	8095146	Priority_10000	Priority_10000	AX-106749427	Priority	PublicArray
V1	bovine	ARS-BFGL-NGS-110115	20	369578	Priority_10000	Priority_10000	AX-168295867	Priority	PublicArray
V1	bovine	BTB-01640698	6	21884446	Priority_10000	Priority_10000	AX-106750416	Priority	PublicArray
V1	bovine	ARS-BFGL-NGS-19919	7	428335	Priority_10000	Priority_10000	AX-169493821	Priority	PublicArray
V1	bovine	Hapmap58894-rs29013940	8	99957737	Priority_10000	Priority_10000	AX-117087165	Priority	PublicArray
V1	bovine	ARS-BFGL-NGS-79659	8	679513	Priority_10000	Priority_10000	AX-169509227	Priority	PublicArray
V1	bovine	CAPN1_02	29	44087629	Priority_10000	Priority_10000	AX-115119760	Priority	PublicArray
V1	bovine	ARS-BFGL-NGS-110808	11	38858028	Priority_10000	Priority_10000	AX-106734229	Priority	PublicArray
V1	bovine	ARS-BFGL-NGS-82245	8	100212498	Priority_10000	Priority_10000	AX-212328161	Priority	PublicArray
V1	bovine	BTB-00360817	8	79497558	Priority_10000	Priority_10000	AX-115117287	Priority	PublicArray
V1	bovine	ARS-BFGL-NGS-115617	11	66864873	Priority_10000	Priority_10000	AX-169499715	Priority	PublicArray
V1	bovine	ARS-BFGL-NGS-77689	2	32266380	Priority_10000	Priority_10000	AX-106755421	Priority	PublicArray
V1	bovine	Hapmap39519-BTA-85553	17	53620065	Priority_10000	Priority_10000	AX-212333122	Priority	PublicArray
V1	bovine	ARS-BFGL-NGS-16023	9	11390953	Priority_10000	Priority_10000	AX-106728636	Priority	PublicArray
V1	bovine	ARS-BFGL-NGS-535	1	109221369	Priority_10000	Priority_10000	AX-169507444	Priority	PublicArray
V1	bovine	Hapmap55007-rs29021986	23	13484531	Priority_10000	Priority_10000	AX-106761755	Priority	PublicArray
V1	bovine	ARS-BFGL-NGS-58762	6	43713187	Priority_10000	Priority_10000	AX-212348075	Priority	PublicArray
V1	bovine	BTA-54761-no-rs	22	50926015	Priority_10000	Priority_10000	AX-106758078	Priority	PublicArray
V1	bovine	Hapmap33349-BTA-127624	12	47391047	Priority_10000	Priority_10000	AX-212335154	Priority	PublicArray
V1	bovine	ARS-BFGL-NGS-22354	15	67682968	Priority_10000	Priority_10000	AX-115115350	Priority	PublicArray
V1	bovine	Hapmap48397-BTA-58570	24	47181172	Priority_10000	Priority_10000	AX-117087267	Priority	PublicArray
V1	bovine	ARS-BFGL-NGS-96076	3	84150653	Priority_10000	Priority_10000	AX-117086308	Priority	PublicArray
V1	bovine	ARS-BFGL-NGS-16773	29	34531698	Priority_10000	Priority_10000	AX-117081065	Priority	PublicArray
V1	bovine	ARS-BFGL-NGS-25464	11	42520603	Priority_10000	Priority_10000	AX-168295762	Priority	PublicArray
V1	bovine	ARS-BFGL-NGS-110541	1	23649052	Priority_10000	Priority_10000	AX-106756609	Priority	PublicArray
V1	bovine	ARS-BFGL-NGS-38322	9	1036868	Priority_10000	Priority_10000	AX-117085951	Priority	PublicArray
V1	bovine	ARS-BFGL-NGS-107108	18	54492931	Priority_10000	Priority_10000	AX-168295854	Priority	PublicArray
V1	bovine	Hapmap35524-SCAFFOLD5373_40104	13	19987212	Priority_10000	Priority_10000	AX-115099973	Priority	PublicArray
V1	bovine	BTB-00084004	2	24905225	Priority_10000	Priority_10000	AX-212349479	Priority	PublicArray
V1	bovine	ARS-BFGL-NGS-22956	18	48876762	Priority_10000	Priority_10000	AX-180661507	Priority	PublicArray
V1	bovine	BTB-00009232	1	25607948	Priority_10000	Priority_10000	AX-117082941	Priority	PublicArray
V1	bovine	BTB-01112976	2	19965497	Priority_10000	Priority_10000	AX-171462088	Priority	PublicArray
V1	bovine	ARS-BFGL-NGS-34282	29	34263203	Priority_10000	Priority_10000	AX-106734575	Priority	PublicArray
V1	bovine	BTA-23892-no-rs	12	10423968	Priority_10000	Priority_10000	AX-115104451	Priority	PublicArray
V1	bovine	BTB-00172204	4	31172819	Priority_10000	Priority_10000	AX-169413929	Priority	PublicArray
V1	bovine	ARS-BFGL-NGS-110315	21	63659620	Priority_10000	Priority_10000	AX-106727516	Priority	PublicArray
V1	bovine	ARS-BFGL-NGS-100210	3	20208987	Priority_10000	Priority_10000	AX-168295626	Priority	PublicArray
V1	bovine	BTB-00240453	6	3093621	Priority_10000	Priority_10000	AX-106735665	Priority	PublicArray
V1	bovine	BTB-00385217	9	24949214	Priority_10000	Priority_10000	AX-106722768	Priority	PublicArray
V1	bovine	ARS-BFGL-NGS-94720	6	118823458	Priority_10000	Priority_10000	AX-169516000	Priority	PublicArray
V1	bovine	ARS-BFGL-NGS-102461	14	64541527	Priority_10000	Priority_10000	AX-212332482	Priority	PublicArray
V1	bovine	ARS-BFGL-NGS-103387	28	35036603	Priority_10000	Priority_10000	AX-168295941	Priority	PublicArray
V1	bovine	Hapmap51408-BTA-121104	17	67309106	Priority_10000	Priority_10000	AX-115102901	Priority	PublicArray
V1	bovine	Hapmap53387-rs29010859	3	13779538	Priority_10000	Priority_10000	AX-212325355	Priority	PublicArray
V1	bovine	BTB-00950285	8	65609180	Priority_10000	Priority_10000	AX-168295716	Priority	PublicArray
V1	bovine	ARS-BFGL-NGS-23665	16	77022173	Priority_10000	Priority_10000	AX-117090548	Priority	PublicArray
V1	bovine	BTB-00957058	27	14671414	Priority_10000	Priority_10000	AX-106743329	Priority	PublicArray
V1	bovine	Hapmap49517-BTA-18783	11	34273579	Priority_10000	Priority_10000	AX-106749909	Priority	PublicArray
V1	bovine	ARS-BFGL-NGS-3235	20	2415716	Priority_10000	Priority_10000	AX-169507614	Priority	PublicArray
V1	bovine	BTA-43624-no-rs	18	5146517	Priority_10000	Priority_10000	AX-124388029	Priority	PublicArray
V1	bovine	ARS-BFGL-NGS-106762	6	25925916	Priority_10000	Priority_10000	AX-180662592	Priority	PublicArray
V1	bovine	ARS-BFGL-NGS-62687	1	69867959	Priority_10000	Priority_10000	AX-212350502	Priority	PublicArray
V1	bovine	ARS-BFGL-NGS-5602	6	58988461	Priority_10000	Priority_10000	AX-115117537	Priority	PublicArray
V1	bovine	Hapmap43590-BTA-47282	10	39528344	Priority_10000	Priority_10000	AX-106721117	Priority	PublicArray
V1	bovine	BTB-01535139	10	101452362	Priority_10000	Priority_10000	AX-106752658	Priority	PublicArray
V1	bovine	Hapmap25854-BTA-149442	8	46826308	Priority_10000	Priority_10000	AX-117088328	Priority	PublicArray
V1	bovine	ARS-BFGL-NGS-6240	14	5048719	Priority_10000	Priority_10000	AX-212339036	Priority	PublicArray
V1	bovine	BTA-78317-no-rs	10	83050810	Priority_10000	Priority_10000	AX-212344121	Priority	PublicArray
V1	bovine	UA-IFASA-1795	1	115133648	Priority_10000	Priority_10000	AX-106764467	Priority	PublicArray
V1	bovine	ARS-BFGL-NGS-52928	16	76032497	Priority_10000	Priority_10000	AX-643344732	Priority	PublicArray
V1	bovine	BTB-00086860	2	20896601	Priority_10000	Priority_10000	AX-106753519	Priority	PublicArray
V1	bovine	Hapmap47782-BTA-94386	4	88285035	Priority_10000	Priority_10000	AX-115104440	Priority	PublicArray
V1	bovine	ARS-BFGL-NGS-22727	1	16525498	Priority_10000	Priority_10000	AX-106746861	Priority	PublicArray
V1	bovine	ARS-BFGL-NGS-25104	18	56364657	Priority_10000	Priority_10000	AX-106738739	Priority	PublicArray
V1	bovine	ARS-BFGL-NGS-14263	16	79041075	Priority_10000	Priority_10000	AX-212318626	Priority	PublicArray
V1	bovine	BTA-91631-no-rs	4	51330208	Priority_10000	Priority_10000	AX-169508162	Priority	PublicArray
V1	bovine	Hapmap40942-BTA-30910	X	127077640	Priority_10000	Priority_10000	AX-115107121	Priority	PublicArray
V1	bovine	Hapmap47284-BTA-41164	17	55853187	Priority_10000	Priority_10000	AX-212350500	Priority	PublicArray
V1	bovine	ARS-BFGL-NGS-3879	14	52356373	Priority_10000	Priority_10000	AX-168295811	Priority	PublicArray
V1	bovine	BTA-16900-no-rs	22	23502867	Priority_10000	Priority_10000	AX-168295892	Priority	PublicArray
V1	bovine	BTB-01155969	3	79777779	Priority_10000	Priority_10000	AX-169496761	Priority	PublicArray
V1	bovine	Hapmap54968-rs29014852	5	81554485	Priority_10000	Priority_10000	AX-106750473	Priority	PublicArray
V1	bovine	ARS-BFGL-NGS-112325	12	79643103	Priority_10000	Priority_10000	AX-106724375	Priority	PublicArray
V1	bovine	Hapmap48377-BTA-52225	21	39001139	Priority_10000	Priority_10000	AX-115100129	Priority	PublicArray
V1	bovine	ARS-BFGL-NGS-73644	18	28286346	Priority_10000	Priority_10000	AX-212347201	Priority	PublicArray
V1	bovine	ARS-BFGL-NGS-104568	25	33803849	Priority_10000	Priority_10000	AX-171462278	Priority	PublicArray
V1	bovine	BTB-00169916	4	25048072	Priority_10000	Priority_10000	AX-115108016	Priority	PublicArray
V1	bovine	ARS-BFGL-NGS-105188	10	75601133	Priority_10000	Priority_10000	AX-106737856	Priority	PublicArray
V1	bovine	ARS-BFGL-NGS-68683	10	96973802	Priority_10000	Priority_10000	AX-106738883	Priority	PublicArray
V1	bovine	ARS-BFGL-NGS-116774	9	95264976	Priority_10000	Priority_10000	AX-171463937	Priority	PublicArray
V1	bovine	ARS-BFGL-NGS-110280	26	7720139	Priority_10000	Priority_10000	AX-106752969	Priority	PublicArray
V1	bovine	Hapmap49174-BTA-43310	1	97458910	Priority_10000	Priority_10000	AX-106743187	Priority	PublicArray
V1	bovine	BTB-00388729	9	37914265	Priority_10000	Priority_10000	AX-169515544	Priority	PublicArray
V1	bovine	ARS-BFGL-NGS-75120	5	119654147	Priority_10000	Priority_10000	AX-115115851	Priority	PublicArray
V1	bovine	Hapmap43999-BTA-108014	X	24077432	Priority_10000	Priority_10000	AX-117081982	Priority	PublicArray
V1	bovine	Hapmap25578-BTA-148357	1	121818219	Priority_10000	Priority_10000	AX-106720221	Priority	PublicArray
V1	bovine	BTB-01139763	8	78914017	Priority_10000	Priority_10000	AX-106720417	Priority	PublicArray
V1	bovine	BTB-00492128	12	47267604	Priority_10000	Priority_10000	AX-115106888	Priority	PublicArray
V1	bovine	Hapmap46825-BTA-47232	1	112994639	Priority_10000	Priority_10000	AX-115104046	Priority	PublicArray
V1	bovine	ARS-BFGL-NGS-23411	22	5183409	Priority_10000	Priority_10000	AX-212324311	Priority	PublicArray
V1	bovine	BTB-01855576	17	1802505	Priority_10000	Priority_10000	AX-106738293	Priority	PublicArray
V1	bovine	BTB-01480441	21	47928210	Priority_10000	Priority_10000	AX-106757357	Priority	PublicArray
V1	bovine	ARS-BFGL-NGS-41462	15	62002976	Priority_10000	Priority_10000	AX-117090480	Priority	PublicArray
V1	bovine	BTB-01152124	9	57412955	Priority_10000	Priority_10000	AX-106752238	Priority	PublicArray
V1	bovine	Hapmap58510-rs29024208	10	60590129	Priority_10000	Priority_10000	AX-124347979	Priority	PublicArray
V1	bovine	Hapmap53958-rs29016492	4	87191167	Priority_10000	Priority_10000	AX-117080593	Priority	PublicArray
V1	bovine	ARS-BFGL-NGS-104492	2	15361703	Priority_10000	Priority_10000	AX-171464566	Priority	PublicArray
V1	bovine	Hapmap27039-BTA-22947	2	36570379	Priority_10000	Priority_10000	AX-106742635	Priority	PublicArray
V1	bovine	ARS-BFGL-NGS-111847	22	57579173	Priority_10000	Priority_10000	AX-106746336	Priority	PublicArray
V1	bovine	ARS-BFGL-NGS-14357	1	96791940	Priority_10000	Priority_10000	AX-106731341	Priority	PublicArray
V1	bovine	BTB-01714719	21	10042947	Priority_10000	Priority_10000	AX-117082559	Priority	PublicArray
V1	bovine	ARS-BFGL-NGS-32791	13	67490759	Priority_10000	Priority_10000	AX-169501729	Priority	PublicArray
V1	bovine	Hapmap48373-BTA-51706	21	22520337	Priority_10000	Priority_10000	AX-115108980	Priority	PublicArray
V1	bovine	Hapmap34937-BES5_Contig538_1040	14	77048373	Priority_10000	Priority_10000	AX-124378106	Priority	PublicArray
V1	bovine	ARS-BFGL-NGS-86183	8	43497231	Priority_10000	Priority_10000	AX-115108956	Priority	PublicArray
V1	bovine	Hapmap57648-rs29022376	19	22709090	Priority_10000	Priority_10000	AX-106724867	Priority	PublicArray
V1	bovine	BTA-96470-no-rs	8	18050095	Priority_10000	Priority_10000	AX-106740976	Priority	PublicArray
V1	bovine	ARS-BFGL-NGS-83128	11	73068822	Priority_10000	Priority_10000	AX-106720333	Priority	PublicArray
V1	bovine	Hapmap44326-BTA-97746	5	40868010	Priority_10000	Priority_10000	AX-115100085	Priority	PublicArray
V1	bovine	ARS-BFGL-NGS-104716	2	127375881	Priority_10000	Priority_10000	AX-124383213	Priority	PublicArray
V1	bovine	ARS-BFGL-NGS-16216	8	30129534	Priority_10000	Priority_10000	AX-212347303	Priority	PublicArray
V1	bovine	Hapmap30835-BTA-146159	8	102104126	Priority_10000	Priority_10000	AX-115099911	Priority	PublicArray
V1	bovine	ARS-BFGL-NGS-119288	24	30731109	Priority_10000	Priority_10000	AX-168295909	Priority	PublicArray
V1	bovine	ARS-BFGL-NGS-28021	26	46764379	Priority_10000	Priority_10000	AX-212343341	Priority	PublicArray
V1	bovine	BTB-00951788	27	11185038	Priority_10000	Priority_10000	AX-117084274	Priority	PublicArray
V1	bovine	ARS-BFGL-NGS-104787	5	96581874	Priority_10000	Priority_10000	AX-115120264	Priority	PublicArray
V1	bovine	BTA-93494-no-rs	9	31669195	Priority_10000	Priority_10000	AX-212347561	Priority	PublicArray
V1	bovine	BTB-00995659	28	46072629	Priority_10000	Priority_10000	AX-212326244	Priority	PublicArray
V1	bovine	ARS-BFGL-NGS-29240	8	87434296	Priority_10000	Priority_10000	AX-106744494	Priority	PublicArray
V1	bovine	Hapmap32320-BTA-142894	5	23924800	Priority_10000	Priority_10000	AX-106728481	Priority	PublicArray
V1	bovine	Hapmap31474-BTA-152740	4	112164314	Priority_10000	Priority_10000	AX-115103445	Priority	PublicArray
V1	bovine	ARS-BFGL-NGS-13966	12	26773494	Priority_10000	Priority_10000	AX-169388682	Priority	PublicArray
V1	bovine	ARS-BFGL-NGS-13837	X	113559025	Priority_10000	Priority_10000	AX-117089202	Priority	PublicArray
V1	bovine	ARS-BFGL-NGS-63916	26	34436316	Priority_10000	Priority_10000	AX-115116943	Priority	PublicArray
V1	bovine	ARS-BFGL-NGS-22537	28	8719697	Priority_10000	Priority_10000	AX-115117624	Priority	PublicArray
V1	bovine	UA-IFASA-8061	23	3581582	Priority_10000	Priority_10000	AX-106732770	Priority	PublicArray
V1	bovine	ARS-BFGL-NGS-118957	2	136305920	Priority_10000	Priority_10000	AX-117090656	Priority	PublicArray
V1	bovine	ARS-BFGL-NGS-67597	17	72063677	Priority_10000	Priority_10000	AX-106728864	Priority	PublicArray
V1	bovine	ARS-BFGL-NGS-13248	26	5504271	Priority_10000	Priority_10000	AX-106735960	Priority	PublicArray
V1	bovine	ARS-BFGL-NGS-82167	6	98952769	Priority_10000	Priority_10000	AX-106721563	Priority	PublicArray
V1	bovine	Hapmap24136-BTA-124014	1	53084847	Priority_10000	Priority_10000	AX-106760914	Priority	PublicArray
V1	bovine	ARS-BFGL-NGS-110427	14	24326513	Priority_10000	Priority_10000	AX-169502196	Priority	PublicArray
V1	bovine	Hapmap54495-rs29018810	11	49612828	Priority_10000	Priority_10000	AX-115106184	Priority	PublicArray
V1	bovine	ARS-BFGL-NGS-63905	15	63414520	Priority_10000	Priority_10000	AX-168295821	Priority	PublicArray
V1	bovine	BTA-40390-no-rs	0	0	Priority_10000	Priority_10000	AX-106748036	Priority	PublicArray
V1	bovine	ARS-BFGL-NGS-105980	20	64797892	Priority_10000	Priority_10000	AX-212335747	Priority	PublicArray
V1	bovine	Hapmap57565-rs29010880	22	42057997	Priority_10000	Priority_10000	AX-643345145	Priority	PublicArray
V1	bovine	BTB-01157292	8	43890714	Priority_10000	Priority_10000	AX-171463615	Priority	PublicArray
V1	bovine	ARS-BFGL-NGS-90287	2	69662990	Priority_10000	Priority_10000	AX-106729913	Priority	PublicArray
V1	bovine	ARS-BFGL-NGS-56584	1	145598398	Priority_10000	Priority_10000	AX-115120316	Priority	PublicArray
V1	bovine	Hapmap52999-ss46526205	23	50421129	Priority_10000	Priority_10000	AX-212350044	Priority	PublicArray
V1	bovine	ARS-BFGL-NGS-8142	27	31928025	Priority_10000	Priority_10000	AX-124347788	Priority	PublicArray
V1	bovine	ARS-BFGL-NGS-41667	17	56181953	Priority_10000	Priority_10000	AX-106760713	Priority	PublicArray
V1	bovine	ARS-BFGL-NGS-35762	10	8842386	Priority_10000	Priority_10000	AX-212327575	Priority	PublicArray
V1	bovine	ARS-BFGL-NGS-91002	21	69853542	Priority_10000	Priority_10000	AX-117086136	Priority	PublicArray
V1	bovine	BTA-56844-no-rs	23	41878488	Priority_10000	Priority_10000	AX-115102633	Priority	PublicArray
V1	bovine	ARS-BFGL-NGS-27841	9	39166940	Priority_10000	Priority_10000	AX-169507712	Priority	PublicArray
V1	bovine	ARS-BFGL-NGS-116627	28	26630070	Priority_10000	Priority_10000	AX-169515312	Priority	PublicArray
V1	bovine	ARS-BFGL-NGS-114520	22	12484410	Priority_10000	Priority_10000	AX-106744071	Priority	PublicArray
V1	bovine	ARS-BFGL-NGS-104601	2	17857541	Priority_10000	Priority_10000	AX-117115760	Priority	PublicArray
V1	bovine	ARS-BFGL-NGS-18836	8	93969992	Priority_10000	Priority_10000	AX-169402937	Priority	PublicArray
V1	bovine	Hapmap25252-BTA-133942	2	45620386	Priority_10000	Priority_10000	AX-168295611	Priority	PublicArray
V1	bovine	ARS-BFGL-NGS-119514	13	77390382	Priority_10000	Priority_10000	AX-106736893	Priority	PublicArray
V1	bovine	ARS-BFGL-NGS-60487	3	108867640	Priority_10000	Priority_10000	AX-124350044	Priority	PublicArray
V1	bovine	ARS-BFGL-NGS-40177	4	20756074	Priority_10000	Priority_10000	AX-106757585	Priority	PublicArray
V1	bovine	ARS-BFGL-NGS-550	15	2378099	Priority_10000	Priority_10000	AX-106736747	Priority	PublicArray
V1	bovine	BTA-24073-no-rs	1	91533901	Priority_10000	Priority_10000	AX-117082341	Priority	PublicArray
V1	bovine	ARS-BFGL-NGS-26917	7	39327370	Priority_10000	Priority_10000	AX-212345088	Priority	PublicArray
V1	bovine	BTA-29639-no-rs	3	5156247	Priority_10000	Priority_10000	AX-180662206	Priority	PublicArray
V1	bovine	BTA-110517-no-rs	2	12451708	Priority_10000	Priority_10000	AX-106726010	Priority	PublicArray
V1	bovine	ARS-BFGL-NGS-74492	11	15070600	Priority_10000	Priority_10000	AX-169492602	Priority	PublicArray
V1	bovine	UA-IFASA-8490	15	34810860	Priority_10000	Priority_10000	AX-106738099	Priority	PublicArray
V1	bovine	ARS-BFGL-NGS-19610	20	4845639	Priority_10000	Priority_10000	AX-106742084	Priority	PublicArray
V1	bovine	ARS-BFGL-NGS-92736	8	106480778	Priority_10000	Priority_10000	AX-169365927	Priority	PublicArray
V1	bovine	ARS-BFGL-NGS-29250	7	29354775	Priority_10000	Priority_10000	AX-168295698	Priority	PublicArray
V1	bovine	ARS-BFGL-NGS-85864	26	14532797	Priority_10000	Priority_10000	AX-180662029	Priority	PublicArray
V1	bovine	ARS-BFGL-NGS-115565	1	106824629	Priority_10000	Priority_10000	AX-115108822	Priority	PublicArray
V1	bovine	Hapmap41884-BTA-47859	2	63870312	Priority_10000	Priority_10000	AX-117091021	Priority	PublicArray
V1	bovine	DPI-47	2	111870534	Priority_10000	Priority_10000	AX-212319213	Priority	PublicArray
V1	bovine	BTA-55272-no-rs	22	11159199	Priority_10000	Priority_10000	AX-212356700	Priority	PublicArray
V1	bovine	ARS-BFGL-NGS-110858	24	14905706	Priority_10000	Priority_10000	AX-212355066	Priority	PublicArray
V1	bovine	Hapmap50329-BTA-35492	14	74991009	Priority_10000	Priority_10000	AX-106750436	Priority	PublicArray
V1	bovine	ARS-BFGL-NGS-22058	9	98526918	Priority_10000	Priority_10000	AX-180664042	Priority	PublicArray
V1	bovine	BTB-00835129	22	15312341	Priority_10000	Priority_10000	AX-168295890	Priority	PublicArray
V1	bovine	ARS-BFGL-NGS-83344	7	1887948	Priority_10000	Priority_10000	AX-169516507	Priority	PublicArray
V1	bovine	ARS-BFGL-NGS-15417	2	6645590	Priority_10000	Priority_10000	AX-106759244	Priority	PublicArray
V1	bovine	ARS-BFGL-NGS-119694	16	2177420	Priority_10000	Priority_10000	AX-117088521	Priority	PublicArray
V1	bovine	ARS-BFGL-NGS-116420	7	46807523	Priority_10000	Priority_10000	AX-169514652	Priority	PublicArray
V1	bovine	ARS-BFGL-NGS-5141	24	28772509	Priority_10000	Priority_10000	AX-427881475	Priority	PublicArray
V1	bovine	BTA-83709-no-rs	9	50760808	Priority_10000	Priority_10000	AX-117088283	Priority	PublicArray
V1	bovine	Hapmap48790-BTA-50319	1	127961597	Priority_10000	Priority_10000	AX-106740670	Priority	PublicArray
V1	bovine	BTB-01203529	3	66768945	Priority_10000	Priority_10000	AX-169397154	Priority	PublicArray
V1	bovine	LGB_X14710_5970	11	103305464	Priority_10000	Priority_10000	AX-117089509	Priority	PublicArray
V1	bovine	Hapmap36329-SCAFFOLD35926_1498	24	23305591	Priority_10000	Priority_10000	AX-310490561	Priority	PublicArray
V1	bovine	BTA-59299-no-rs	1	29807709	Priority_10000	Priority_10000	AX-106753343	Priority	PublicArray
V1	bovine	LGB_X14710_5233	11	103304727	Priority_10000	Priority_10000	AX-117081200	Priority	PublicArray
V1	bovine	BovineHD4100000753	1	132581850	Priority_10000	Priority_10000	AX-117086777	Priority	PublicArray
V1	bovine	BTA-84564-no-rs	9	85585657	Priority_10000	Priority_10000	AX-106762679	Priority	PublicArray
V1	bovine	ARS-USMARC-Parent-EF093510-rs29010035	22	46211533	Priority_10000	Priority_10000	AX-106729403	Priority	PublicArray
V1	bovine	Hapmap59975-rs29022046	12	53870614	Priority_10000	Priority_10000	AX-106751218	Priority	PublicArray
V1	bovine	CSN3_AY380228_12950	6	87390458	Priority_10000	Priority_10000	AX-117081506	Priority	PublicArray
V1	bovine	UA-IFASA-2202	5	61232643	Priority_10000	Priority_10000	AX-115115214	Priority	PublicArray
V1	bovine	UA-IFASA-7498	4	49907346	Priority_10000	Priority_10000	AX-169507973	Priority	PublicArray
V1	bovine	ARS-BFGL-BAC-21447	14	43899216	Priority_10000	Priority_10000	AX-169498401	Priority	PublicArray
V1	bovine	BTA-46209-no-rs	1	107009676	Priority_10000	Priority_10000	AX-106745612	Priority	PublicArray
V1	bovine	UA-IFASA-5400	19	39298558	Priority_10000	Priority_10000	AX-169500155	Priority	PublicArray
V1	bovine	BTA-88213-no-rs	27	8541405	Priority_10000	Priority_10000	AX-106724838	Priority	PublicArray
V1	bovine	BTB-00762122	19	56928376	Priority_10000	Priority_10000	AX-115115179	Priority	PublicArray
V1	bovine	Hapmap1583-BTA-111660	3	4447509	Priority_10000	Priority_10000	AX-106743321	Priority	PublicArray
V1	bovine	BTB-00953135	27	15516231	Priority_10000	Priority_10000	AX-106731722	Priority	PublicArray
V1	bovine	Hapmap22963-BTA-91941	11	1806374	Priority_10000	Priority_10000	AX-106724877	Priority	PublicArray
V2	bovine	AX-28607493	Y		Bov_AffyHD	bovine_Y-chrom	AX-171437136	bovine_Y-chrom	PublicArray
V1	bovine	BTB-01700995	4	94843636	Priority_10000	Priority_10000	AX-519698582	Priority	PublicArray
V1	bovine	Hapmap33176-BTA-104879	6	327345	Priority_10000	Priority_10000	AX-106738009	Priority	PublicArray
V1	bovine	BTB-01769627	4	41217800	Priority_10000	Priority_10000	AX-115099799	Priority	PublicArray
V1	bovine	BTB-00476821	14	77095240	Priority_10000	Priority_10000	AX-106760410	Priority	PublicArray
V1	bovine	ARS-BFGL-NGS-111609	7	91974966	Priority_10000	Priority_10000	AX-106724384	Priority	PublicArray
V1	bovine	UA-IFASA-8930	23	40951388	Priority_10000	Priority_10000	AX-106762556	Priority	PublicArray
V1	bovine	BovineHD3100000517	17	35994063	Priority_10000	Priority_10000	AX-117083575	Priority	PublicArray
V1	bovine	BTB-01498763	5	185792	Priority_10000	Priority_10000	AX-115109894	Priority	PublicArray
V1	bovine	ARS-BFGL-NGS-119840	9	23286236	Priority_10000	Priority_10000	AX-106753086	Priority	PublicArray
V1	bovine	ARS-BFGL-NGS-108438	11	56617997	Priority_10000	Priority_10000	AX-168295766	Priority	PublicArray
V1	bovine	ARS-USMARC-Parent-AY943841-rs17871566	1	138583183	Priority_10000	Priority_10000	AX-106725197	Priority	PublicArray
V1	bovine	Hapmap29048-BTA-157271	2	121847018	Priority_10000	Priority_10000	AX-106723804	Priority	PublicArray
V1	bovine	Hapmap46221-BTA-46942	2	34044657	Priority_10000	Priority_10000	AX-106721376	Priority	PublicArray
V1	bovine	POLLED_03	1	1768587	Priority_10000	Priority_10000	AX-117087656	Priority	PublicArray
V1	bovine	Hapmap50890-BTA-121436	24	28267327	Priority_10000	Priority_10000	AX-169500120	Priority	PublicArray
V1	bovine	BTB-00662365	16	77202029	Priority_10000	Priority_10000	AX-212340306	Priority	PublicArray
V1	bovine	BTA-94054-no-rs	11	18567457	Priority_10000	Priority_10000	AX-106758335	Priority	PublicArray
V1	bovine	ARS-BFGL-NGS-105052	4	11355642	Priority_10000	Priority_10000	AX-106735004	Priority	PublicArray
V1	bovine	BTB-00273958	6	97991558	Priority_10000	Priority_10000	AX-115115088	Priority	PublicArray
V1	bovine	CSN3_AY380228_13111	6	87390619	Priority_10000	Priority_10000	AX-117116325	Priority	PublicArray
V1	bovine	ARS-BFGL-NGS-24772	23	8733592	Priority_10000	Priority_10000	AX-106724908	Priority	PublicArray
V1	bovine	Hapmap23443-BTA-161049	17	36615502	Priority_10000	Priority_10000	AX-106762432	Priority	PublicArray
V1	bovine	BTB-01503564	7	85387851	Priority_10000	Priority_10000	AX-115105655	Priority	PublicArray
V1	bovine	BTB-00760167	19	52512166	Priority_10000	Priority_10000	AX-106723615	Priority	PublicArray
V1	bovine	CSN2_X14711_8115	6	87181605	Priority_10000	Priority_10000	AX-169512337	Priority	PublicArray
V1	bovine	Hapmap54884-rs29017180	20	47839336	Priority_10000	Priority_10000	AX-106744700	Priority	PublicArray
V1	bovine	ARS-BFGL-NGS-108661	3	29358344	Priority_10000	Priority_10000	AX-117080722	Priority	PublicArray
V1	bovine	Hapmap53946-rs29015852	1	516404	Priority_10000	Priority_10000	AX-115115116	Priority	PublicArray
V1	bovine	ARS-BFGL-NGS-46783	5	99476251	Priority_10000	Priority_10000	AX-106745673	Priority	PublicArray
V1	bovine	BTB-00654373	16	68414637	Priority_10000	Priority_10000	AX-124381542	Priority	PublicArray
V1	bovine	Hapmap46098-BTA-72714	4	25070421	Priority_10000	Priority_10000	AX-124385363	Priority	PublicArray
V1	bovine	ARS-BFGL-NGS-49131	14	60609481	Priority_10000	Priority_10000	AX-171463085	Priority	PublicArray
[truncated: 8,185 more rows]

## Sheet: Chicken
IMAGE version	organism	cust_id	cust_chr	cust_pos	source	description	probeset_id	Description_Paper	(Public Array) illuimna57kArray
[truncated: 8,583 more rows]

[truncated: 3 more sheets: Horses, Goat, Sheep]
